# Supplementary material for: Genome Sequence, Comparative Genome Analysis, and Expression Profiling of the Chitinase GH18 Gene Family in Cordyceps javanica Bd01
Source: Int J Mol Sci. 2025 Feb 26;26(5):2031. doi: 10.3390/ijms26052031 (PMC11900538; doi:10.3390/ijms26052031)
Supplement: Supplementary file 1 [file ijms-26-02031-s001.zip]

Archive with 1 entries (1 files):
- Supplementary Tables.xlsm
