# Supplementary material for: Genome Sequence, Comparative Genome Analysis, and Expression Profiling of the Chitinase GH18 Gene Family in Cordyceps javanica Bd01
Source: Int J Mol Sci. 2025 Feb 26;26(5):2031. doi: 10.3390/ijms26052031 (PMC11900538; doi:10.3390/ijms26052031)
Supplement: Supplementary file 1 [file ijms-26-02031-s001.zip › Supplementary Tables.xlsm]

## Sheet: S1-KOG
Supplementary Table S1. KOG functional annotation classification of Cordyceps javanica Bd01.
#ID	Class_Name	Numbers
J	Translation, ribosomal structure and biogenesis	310
A	RNA processing and modification	223
K	Transcription	250
L	Replication, recombination and repair	177
B	Chromatin structure and dynamics	88
D	Cell cycle control, cell division, chromosome partitioning	172
Y	Nuclear structure	28
V	Defense mechanisms	42
T	Signal transduction mechanisms	373
M	Cell wall/membrane/envelope biogenesis	89
N	Cell motility	2
Z	Cytoskeleton	129
W	Extracellular structures	10
U	Intracellular trafficking, secretion, and vesicular transport	285
O	Posttranslational modification, protein turnover, chaperones	523
C	Energy production and conversion	297
G	Carbohydrate transport and metabolism	317
E	Amino acid transport and metabolism	336
F	Nucleotide transport and metabolism	83
H	Coenzyme transport and metabolism	98
I	Lipid transport and metabolism	321
P	Inorganic ion transport and metabolism	152
Q	Secondary metabolites biosynthesis, transport and catabolism	307
R	General function prediction only	961
S	Function unknown	313

## Sheet: S2-KEGG
Supplementary Table S2. Classification statistics of KEGG annotations of Cordyceps javanica Bd01.
#pathway	pathway_id	Gene_number	Gene_id	KOs
Glycolysis / Gluconeogenesis	ko00010	40	Cordyceps0G000900.1;Cordyceps0G002610.1;Cordyceps0G009040.1;Cordyceps0G011830.1;Cordyceps0G013760.1;Cordyceps0G018400.1;Cordyceps0G018460.1;Cordyceps0G018670.1;Cordyceps0G019350.1;Cordyceps0G020660.1;Cordyceps0G028150.1;Cordyceps0G029320.1;Cordyceps0G029410.1;Cordyceps0G033450.1;Cordyceps0G033810.1;Cordyceps0G034290.1;Cordyceps0G034400.1;Cordyceps0G036150.1;Cordyceps0G047410.1;Cordyceps0G050790.1…	K00162+K15634+K00161+K01689+K00129+K15633+K01785+K01792+K00873+K00844+K00129+K00382+K01568+K00128+K00844+K00927+K01624+K01624+K01803+K00121+K01895+K13953+K01810+K01568+K00627+K00844+K00134+K01610+K01785+K00128+K00016+K00128+K03841+K00844+K00850+K00129+K01835+K01803+K13953+K00129
Citrate cycle (TCA cycle)	ko00020	29	Cordyceps0G000900.1;Cordyceps0G003860.1;Cordyceps0G009040.1;Cordyceps0G009870.1;Cordyceps0G015840.1;Cordyceps0G029030.1;Cordyceps0G029150.1;Cordyceps0G029320.1;Cordyceps0G039700.1;Cordyceps0G040340.1;Cordyceps0G042330.1;Cordyceps0G050520.1;Cordyceps0G051850.1;Cordyceps0G053560.1;Cordyceps0G057560.1;Cordyceps0G060650.1;Cordyceps0G060920.1;Cordyceps0G060990.1;Cordyceps0G061680.1;Cordyceps0G061820.1…	K00162+K00030+K00161+K00235+K01899+K01681+K00658+K00382+K01647+K00030+K00237+K01900+K01647+K00164+K00236+K00026+K01899+K01900+K01647+K00627+K01610+K00026+K00031+K01648+K01648+K01958+K01679+K00234+K01958
Pentose phosphate pathway	ko00030	20	Cordyceps0G013690.1;Cordyceps0G017830.1;Cordyceps0G025410.1;Cordyceps0G034390.1;Cordyceps0G034400.1;Cordyceps0G036150.1;Cordyceps0G038300.1;Cordyceps0G038490.1;Cordyceps0G038870.1;Cordyceps0G040020.1;Cordyceps0G047400.1;Cordyceps0G051640.1;Cordyceps0G055980.1;Cordyceps0G062990.1;Cordyceps0G073430.1;Cordyceps0G075880.1;Cordyceps0G078240.1;Cordyceps0G081810.1;Cordyceps0G089260.1;Cordyceps0G094290.1;	K00033+K00851+K00852+K01808+K01624+K01624+K01619+K01807+K00948+K00615+K01808+K00616+K01810+K00948+K01057+K03841+K00616+K00850+K01835+K00948
Pentose and glucuronate interconversions	ko00040	16	Cordyceps0G001660.1;Cordyceps0G001670.1;Cordyceps0G010340.1;Cordyceps0G014950.1;Cordyceps0G020970.1;Cordyceps0G026100.1;Cordyceps0G030330.1;Cordyceps0G030340.1;Cordyceps0G033450.1;Cordyceps0G046930.1;Cordyceps0G052600.1;Cordyceps0G067590.1;Cordyceps0G070470.1;Cordyceps0G072820.1;Cordyceps0G076000.1;Cordyceps0G076830.1;	K00065+K00008+K05351+K18106+K00963+K00008+K18103+K18106+K00128+K00012+K00854+K00128+K18107+K00128+K18102+K05351
Fructose and mannose metabolism	ko00051	29	Cordyceps0G001670.1;Cordyceps0G008590.1;Cordyceps0G010720.1;Cordyceps0G010730.1;Cordyceps0G020660.1;Cordyceps0G026100.1;Cordyceps0G029990.1;Cordyceps0G033810.1;Cordyceps0G034390.1;Cordyceps0G034400.1;Cordyceps0G036150.1;Cordyceps0G036510.1;Cordyceps0G036520.1;Cordyceps0G047400.1;Cordyceps0G047410.1;Cordyceps0G054790.1;Cordyceps0G055990.1;Cordyceps0G057180.1;Cordyceps0G063400.1;Cordyceps0G065440.1…	K00008+K00100+K01103+K01103+K00844+K00008+K00045+K00844+K01808+K01624+K01624+K18337+K12661+K01808+K01803+K00971+K00009+K18339+K00844+K00900+K01809+K03841+K00844+K18338+K00850+K01103+K00846+K17497+K01803
Galactose metabolism	ko00052	21	Cordyceps0G001290.1;Cordyceps0G008940.1;Cordyceps0G011060.1;Cordyceps0G017040.1;Cordyceps0G018460.1;Cordyceps0G020660.1;Cordyceps0G020970.1;Cordyceps0G021240.1;Cordyceps0G033810.1;Cordyceps0G034680.1;Cordyceps0G035600.1;Cordyceps0G038450.1;Cordyceps0G050130.1;Cordyceps0G055450.1;Cordyceps0G055650.1;Cordyceps0G063400.1;Cordyceps0G067380.1;Cordyceps0G077420.1;Cordyceps0G081810.1;Cordyceps0G082510.1…	K01187+K01187+K01187+K01684+K01785+K00844+K00963+K04618+K00844+K07407+K00849+K01193+K07407+K01784+K00965+K00844+K01785+K00844+K00850+K01190+K01835
Ascorbate and aldarate metabolism	ko00053	5	Cordyceps0G033450.1;Cordyceps0G035690.1;Cordyceps0G046930.1;Cordyceps0G067590.1;Cordyceps0G072820.1;	K00128+K00469+K00012+K00128+K00128
Fatty acid biosynthesis	ko00061	10	Cordyceps0G035100.1;Cordyceps0G044650.1;Cordyceps0G044660.1;Cordyceps0G051790.1;Cordyceps0G059060.1;Cordyceps0G061720.1;Cordyceps0G068600.1;Cordyceps0G081690.1;Cordyceps0G084280.1;Cordyceps0G090980.1;	K00059+K00667+K00668+K01897+K11262+K01897+K01897+K00645+K00059+K09458
Fatty acid elongation	ko00062	9	Cordyceps0G024430.1;Cordyceps0G047330.1;Cordyceps0G054960.1;Cordyceps0G055620.1;Cordyceps0G067460.1;Cordyceps0G077820.1;Cordyceps0G082150.1;Cordyceps0G087360.1;Cordyceps0G087630.1;	K10251+K07511+K01074+K10251+K10258+K07512+K10246+K07511+K10703
Fatty acid degradation	ko00071	20	Cordyceps0G008220.1;Cordyceps0G025750.1;Cordyceps0G033450.1;Cordyceps0G035220.1;Cordyceps0G043710.1;Cordyceps0G045090.1;Cordyceps0G047330.1;Cordyceps0G047510.1;Cordyceps0G050790.1;Cordyceps0G051790.1;Cordyceps0G054020.1;Cordyceps0G061720.1;Cordyceps0G065760.1;Cordyceps0G066500.1;Cordyceps0G067590.1;Cordyceps0G068600.1;Cordyceps0G072820.1;Cordyceps0G085540.1;Cordyceps0G087360.1;Cordyceps0G094730.1;	K13239+K00626+K00128+K00232+K00626+K14338+K07511+K07513+K00121+K01897+K13953+K01897+K07513+K00249+K00128+K01897+K00128+K00252+K07511+K13953
Synthesis and degradation of ketone bodies	ko00072	5	Cordyceps0G025750.1;Cordyceps0G029700.1;Cordyceps0G043710.1;Cordyceps0G075540.1;Cordyceps0G081560.1;	K00626+K01027+K00626+K01641+K01027
Steroid biosynthesis	ko00100	28	Cordyceps0G000890.1;Cordyceps0G001370.1;Cordyceps0G001380.1;Cordyceps0G005650.1;Cordyceps0G014350.1;Cordyceps0G024530.1;Cordyceps0G027310.1;Cordyceps0G027470.1;Cordyceps0G028220.1;Cordyceps0G030730.1;Cordyceps0G031630.1;Cordyceps0G031950.1;Cordyceps0G033530.1;Cordyceps0G036070.1;Cordyceps0G036340.1;Cordyceps0G037510.1;Cordyceps0G043050.1;Cordyceps0G043470.1;Cordyceps0G044930.1;Cordyceps0G052820.1…	K00559+K00213+K00227+K00511+K07748+K07750+K05917+K07750+K14674+K09829+K00637+K01852+K05917+K05917+K00637+K00223+K01824+K00801+K09831+K01824+K00559+K01824+K07750+K00511+K09831+K00222+K00227+K00222
Ubiquinone and other terpenoid-quinone biosynthesis	ko00130	9	Cordyceps0G012540.1;Cordyceps0G018800.1;Cordyceps0G034440.1;Cordyceps0G037470.1;Cordyceps0G053180.1;Cordyceps0G059870.1;Cordyceps0G075200.1;Cordyceps0G075670.1;Cordyceps0G089360.1;	K00838+K00457+K06125+K06134+K06125+K00838+K00457+K06127+K06126
Oxidative phosphorylation	ko00190	74	Cordyceps0G002130.1;Cordyceps0G004160.1;Cordyceps0G005190.1;Cordyceps0G005410.1;Cordyceps0G006660.1;Cordyceps0G006730.1;Cordyceps0G007370.1;Cordyceps0G007430.1;Cordyceps0G007650.1;Cordyceps0G007970.1;Cordyceps0G009440.1;Cordyceps0G009870.1;Cordyceps0G011520.1;Cordyceps0G012030.1;Cordyceps0G013790.1;Cordyceps0G014770.1;Cordyceps0G018320.1;Cordyceps0G020600.1;Cordyceps0G021270.1;Cordyceps0G021510.1…	K02266+K03964+K00411+K02143+K02142+K03952+K02154+K02137+K02135+K00420+K03940+K00235+K02152+K02148+K02144+K00413+K02128+K01507+K02260+K02132+K01549+K02140+K02257+K03941+K03955+K03953+K03965+K02269+K02155+K03885+K03937+K02139+K02149+K02151+K03661+K00237+K03949+K02272+K01535+K02155+K02133+K02263+K03959+K00236+K00417+K03934+K02267+K00415+K02147+K00416+K02259+K00418+K03963+K02146+K01507+K03943+K03936+…
Purine metabolism	ko00230	87	Cordyceps0G000020.1;Cordyceps0G003060.1;Cordyceps0G003710.1;Cordyceps0G007080.1;Cordyceps0G008230.1;Cordyceps0G008410.1;Cordyceps0G009350.1;Cordyceps0G010030.1;Cordyceps0G011500.1;Cordyceps0G011600.1;Cordyceps0G012020.1;Cordyceps0G013110.1;Cordyceps0G013610.1;Cordyceps0G014580.1;Cordyceps0G015480.1;Cordyceps0G016180.1;Cordyceps0G018490.1;Cordyceps0G018960.1;Cordyceps0G019350.1;Cordyceps0G024700.1…	K14977+K00958+K11808+K03021+K03005+K03022+K01483+K01515+K03010+K01490+K00860+K01768+K03012+K03015+K00940+K00939+K02324+K00764+K00873+K01522+K00088+K03007+K03006+K01939+K00602+K02684+K03009+K01466+K03504+K00948+K03016+K03008+K02999+K00759+K01427+K03025+K03000+K03013+K01487+K01081+K10807+K00601+K01488+K00106+K01951+K00939+K02320+K01939+K03002+K01514+K01756+K01939+K03017+K11788+K10808+K03787+K03024+…
Caffeine metabolism	ko00232	2	Cordyceps0G050950.1;Cordyceps0G070080.1;	K00106+K00365
Pyrimidine metabolism	ko00240	63	Cordyceps0G007080.1;Cordyceps0G008230.1;Cordyceps0G008410.1;Cordyceps0G011500.1;Cordyceps0G013610.1;Cordyceps0G014530.1;Cordyceps0G014580.1;Cordyceps0G015480.1;Cordyceps0G017410.1;Cordyceps0G017620.1;Cordyceps0G018490.1;Cordyceps0G020510.1;Cordyceps0G025220.1;Cordyceps0G026640.1;Cordyceps0G026950.1;Cordyceps0G029930.1;Cordyceps0G034740.1;Cordyceps0G038530.1;Cordyceps0G038790.1;Cordyceps0G038880.1…	K03021+K03005+K03022+K03010+K03012+K01955+K03015+K00940+K01520+K01240+K02324+K16330+K00762+K03007+K03006+K02684+K03009+K00876+K03504+K16066+K03016+K03008+K11541+K01956+K02999+K03025+K03000+K03013+K00560+K01081+K10807+K00254+K02320+K03002+K01937+K03017+K10808+K03787+K03024+K03011+K13421+K03023+K00943+K03004+K01465+K03505+K01493+K02321+K03019+K02685+K01519+K00761+K03026+K02328+K02327+K02325+K03014+…
Alanine, aspartate and glutamate metabolism	ko00250	31	Cordyceps0G008170.1;Cordyceps0G013390.1;Cordyceps0G013770.1;Cordyceps0G014310.1;Cordyceps0G014530.1;Cordyceps0G018960.1;Cordyceps0G020090.1;Cordyceps0G025970.1;Cordyceps0G026180.1;Cordyceps0G027160.1;Cordyceps0G037280.1;Cordyceps0G040710.1;Cordyceps0G040720.1;Cordyceps0G045490.1;Cordyceps0G051060.1;Cordyceps0G053040.1;Cordyceps0G054410.1;Cordyceps0G054630.1;Cordyceps0G058760.1;Cordyceps0G058890.1…	K13524+K00294+K13524+K00820+K01955+K00764+K01580+K14454+K00135+K01939+K01953+K11541+K01956+K01424+K01580+K14455+K01939+K01580+K01756+K01755+K01939+K01915+K01940+K00814+K15371+K00830+K13524+K00135+K00264+K00262+K01915
Aflatoxin biosynthesis	ko00254	2	Cordyceps0G059060.1;Cordyceps0G070780.1;	K11262+K17644
Glycine, serine and threonine metabolism	ko00260	47	Cordyceps0G002610.1;Cordyceps0G005070.1;Cordyceps0G006360.1;Cordyceps0G006750.1;Cordyceps0G013250.1;Cordyceps0G013780.1;Cordyceps0G014120.1;Cordyceps0G016190.1;Cordyceps0G018400.1;Cordyceps0G020260.1;Cordyceps0G023160.1;Cordyceps0G024080.1;Cordyceps0G028130.1;Cordyceps0G029320.1;Cordyceps0G029570.1;Cordyceps0G031370.1;Cordyceps0G035450.1;Cordyceps0G036420.1;Cordyceps0G042720.1;Cordyceps0G043000.1…	K15634+K00108+K01079+K00281+K00276+K00605+K01758+K00613+K15633+K00018+K00600+K15918+K00276+K00382+K17103+K00831+K00613+K00600+K00274+K00108+K01754+K00130+K01694+K01620+K00274+K00928+K01620+K17989+K01697+K17989+K00276+K00108+K00058+K02437+K01620+K01733+K00830+K00003+K00133+K01754+K01754+K00276+K00928+K00058+K17989+K00643+K00276
Cysteine and methionine metabolism	ko00270	42	Cordyceps0G004190.1;Cordyceps0G005980.1;Cordyceps0G008680.1;Cordyceps0G010060.1;Cordyceps0G012540.1;Cordyceps0G014120.1;Cordyceps0G017080.1;Cordyceps0G020010.1;Cordyceps0G020630.1;Cordyceps0G024560.1;Cordyceps0G025970.1;Cordyceps0G026830.1;Cordyceps0G027430.1;Cordyceps0G029220.1;Cordyceps0G037720.1;Cordyceps0G040490.1;Cordyceps0G045390.1;Cordyceps0G051760.1;Cordyceps0G053040.1;Cordyceps0G055790.1…	K08963+K08968+K01251+K00641+K00838+K01758+K01611+K00641+K08964+K00456+K14454+K01738+K01011+K01739+K00797+K01011+K01760+K17069+K14455+K00641+K01739+K00928+K17989+K01697+K00838+K08967+K09880+K00026+K00772+K17989+K00026+K00547+K00016+K00549+K00003+K00133+K00558+K00558+K00928+K17989+K01738+K00789
Valine, leucine and isoleucine degradation	ko00280	32	Cordyceps0G004360.1;Cordyceps0G008170.1;Cordyceps0G013770.1;Cordyceps0G017820.1;Cordyceps0G020550.1;Cordyceps0G025750.1;Cordyceps0G029320.1;Cordyceps0G029700.1;Cordyceps0G033450.1;Cordyceps0G039780.1;Cordyceps0G043710.1;Cordyceps0G047330.1;Cordyceps0G047510.1;Cordyceps0G062730.1;Cordyceps0G063270.1;Cordyceps0G063280.1;Cordyceps0G065760.1;Cordyceps0G066500.1;Cordyceps0G067590.1;Cordyceps0G069760.1…	K00826+K13524+K13524+K09699+K00140+K00626+K00382+K01027+K00128+K01907+K00626+K07511+K07513+K00826+K00167+K00167+K07513+K00249+K00128+K01907+K00826+K00128+K01641+K00166+K05605+K00253+K01969+K01968+K13524+K01027+K05607+K07511
Valine, leucine and isoleucine biosynthesis	ko00290	20	Cordyceps0G004360.1;Cordyceps0G031190.1;Cordyceps0G033950.1;Cordyceps0G035570.1;Cordyceps0G040250.1;Cordyceps0G043090.1;Cordyceps0G049160.1;Cordyceps0G052070.1;Cordyceps0G056650.1;Cordyceps0G059200.1;Cordyceps0G059760.1;Cordyceps0G059920.1;Cordyceps0G062730.1;Cordyceps0G065220.1;Cordyceps0G071570.1;Cordyceps0G078850.1;Cordyceps0G079590.1;Cordyceps0G080640.1;Cordyceps0G080650.1;Cordyceps0G085200.1;	K00826+K01652+K00052+K01652+K01702+K01754+K01687+K01653+K01687+K17989+K01687+K01649+K00826+K17989+K00826+K01754+K00052+K00053+K01754+K17989
Lysine biosynthesis	ko00300	13	Cordyceps0G012540.1;Cordyceps0G018870.1;Cordyceps0G019000.1;Cordyceps0G031120.1;Cordyceps0G038950.1;Cordyceps0G047880.1;Cordyceps0G048040.1;Cordyceps0G056930.1;Cordyceps0G059870.1;Cordyceps0G075920.1;Cordyceps0G077320.1;Cordyceps0G082110.1;Cordyceps0G083470.1;	K00838+K01655+K05824+K01705+K00293+K00143+K17450+K00928+K00838+K00003+K00133+K00290+K00928
Lysine degradation	ko00310	21	Cordyceps0G002460.1;Cordyceps0G008150.1;Cordyceps0G010610.1;Cordyceps0G025750.1;Cordyceps0G026180.1;Cordyceps0G029150.1;Cordyceps0G033450.1;Cordyceps0G036180.1;Cordyceps0G038950.1;Cordyceps0G043710.1;Cordyceps0G047330.1;Cordyceps0G047880.1;Cordyceps0G053560.1;Cordyceps0G059610.1;Cordyceps0G067590.1;Cordyceps0G072820.1;Cordyceps0G078690.1;Cordyceps0G082110.1;Cordyceps0G083680.1;Cordyceps0G085540.1…	K06101+K11423+K11427+K00626+K00135+K00658+K00128+K11419+K00293+K00626+K07511+K00143+K00164+K11429+K00128+K00128+K00135+K00290+K11422+K00252+K07511
Arginine and proline metabolism	ko00330	41	Cordyceps0G004200.1;Cordyceps0G008290.1;Cordyceps0G008960.1;Cordyceps0G013390.1;Cordyceps0G016190.1;Cordyceps0G017080.1;Cordyceps0G018900.1;Cordyceps0G020650.1;Cordyceps0G025970.1;Cordyceps0G033070.1;Cordyceps0G033450.1;Cordyceps0G035450.1;Cordyceps0G037720.1;Cordyceps0G038350.1;Cordyceps0G042300.1;Cordyceps0G042720.1;Cordyceps0G045330.1;Cordyceps0G049910.1;Cordyceps0G051070.1;Cordyceps0G052080.1…	K01438+K00819+K01480+K00294+K00613+K01611+K01480+K12659+K14454+K01581+K00128+K00613+K00797+K01476+K01427+K00274+K00618+K13366+K00818+K00611+K14455+K01426+K00274+K01755+K01915+K01940+K00128+K10536+K15371+K00128+K00620+K00147+K12659+K01480+K00262+K01915+K00286+K01426+K01426+K01426+K00931
Carbapenem biosynthesis	ko00332	2	Cordyceps0G080750.1;Cordyceps0G093380.1;	K00147+K00931
Histidine metabolism	ko00340	15	Cordyceps0G011670.1;Cordyceps0G013760.1;Cordyceps0G024310.1;Cordyceps0G026360.1;Cordyceps0G028150.1;Cordyceps0G033450.1;Cordyceps0G042720.1;Cordyceps0G054580.1;Cordyceps0G056830.1;Cordyceps0G062860.1;Cordyceps0G067590.1;Cordyceps0G072820.1;Cordyceps0G081880.1;Cordyceps0G087750.1;Cordyceps0G095320.1;	K00765+K00129+K00817+K14152+K00129+K00128+K00274+K04486+K00274+K01663+K00128+K00128+K00129+K01814+K00129
Tyrosine metabolism	ko00350	32	Cordyceps0G003990.1;Cordyceps0G012540.1;Cordyceps0G013250.1;Cordyceps0G013760.1;Cordyceps0G014570.1;Cordyceps0G018800.1;Cordyceps0G024310.1;Cordyceps0G025970.1;Cordyceps0G026180.1;Cordyceps0G028130.1;Cordyceps0G028150.1;Cordyceps0G042720.1;Cordyceps0G050480.1;Cordyceps0G050790.1;Cordyceps0G053040.1;Cordyceps0G054020.1;Cordyceps0G054700.1;Cordyceps0G056830.1;Cordyceps0G059870.1;Cordyceps0G065180.1…	K00450+K00838+K00276+K00129+K02510+K00457+K00817+K14454+K00135+K00276+K00129+K00274+K00545+K00121+K14455+K13953+K00505+K00274+K00838+K01555+K00451+K00276+K00457+K00451+K00135+K00505+K00129+K00276+K00505+K00276+K13953+K00129
Phenylalanine metabolism	ko00360	27	Cordyceps0G012540.1;Cordyceps0G013250.1;Cordyceps0G013760.1;Cordyceps0G018800.1;Cordyceps0G024310.1;Cordyceps0G025970.1;Cordyceps0G028130.1;Cordyceps0G028150.1;Cordyceps0G039570.1;Cordyceps0G042720.1;Cordyceps0G050400.1;Cordyceps0G053040.1;Cordyceps0G054380.1;Cordyceps0G056830.1;Cordyceps0G059870.1;Cordyceps0G067110.1;Cordyceps0G071280.1;Cordyceps0G075200.1;Cordyceps0G081880.1;Cordyceps0G081920.1…	K00838+K00276+K00129+K00457+K00817+K14454+K00276+K00129+K00074+K00274+K03782+K14455+K01426+K00274+K00838+K00276+K10437+K00457+K00129+K00276+K01426+K01426+K01426+K00276+K10437+K00129+K03782
Tryptophan metabolism	ko00380	30	Cordyceps0G011490.1;Cordyceps0G012540.1;Cordyceps0G018950.1;Cordyceps0G025750.1;Cordyceps0G030280.1;Cordyceps0G033450.1;Cordyceps0G042720.1;Cordyceps0G043710.1;Cordyceps0G045090.1;Cordyceps0G046330.1;Cordyceps0G046340.1;Cordyceps0G047330.1;Cordyceps0G050400.1;Cordyceps0G050940.1;Cordyceps0G053560.1;Cordyceps0G054380.1;Cordyceps0G056400.1;Cordyceps0G056830.1;Cordyceps0G059870.1;Cordyceps0G066940.1…	K00463+K00838+K00486+K00626+K03781+K00128+K00274+K00626+K14338+K01556+K00463+K07511+K03782+K14264+K00164+K01426+K00463+K00274+K00838+K03781+K00128+K00128+K00252+K07511+K01426+K01426+K01426+K00452+K03781+K03782
Phenylalanine, tyrosine and tryptophan biosynthesis	ko00400	22	Cordyceps0G000430.1;Cordyceps0G008730.1;Cordyceps0G012540.1;Cordyceps0G018680.1;Cordyceps0G018790.1;Cordyceps0G018810.1;Cordyceps0G020380.1;Cordyceps0G024310.1;Cordyceps0G025970.1;Cordyceps0G036590.1;Cordyceps0G040210.1;Cordyceps0G049650.1;Cordyceps0G050470.1;Cordyceps0G052010.1;Cordyceps0G053010.1;Cordyceps0G053040.1;Cordyceps0G053380.1;Cordyceps0G053750.1;Cordyceps0G059870.1;Cordyceps0G066280.1…	K01736+K13501+K00838+K01626+K03786+K09484+K01626+K00817+K14454+K03785+K01850+K01736+K01735+K01657+K04518+K14455+K13830+K01694+K00838+K01626+K00211+K00766
beta-Alanine metabolism	ko00410	26	Cordyceps0G008170.1;Cordyceps0G013250.1;Cordyceps0G013760.1;Cordyceps0G013770.1;Cordyceps0G020090.1;Cordyceps0G020550.1;Cordyceps0G028130.1;Cordyceps0G028150.1;Cordyceps0G033450.1;Cordyceps0G037720.1;Cordyceps0G047330.1;Cordyceps0G049910.1;Cordyceps0G051060.1;Cordyceps0G054630.1;Cordyceps0G062020.1;Cordyceps0G066500.1;Cordyceps0G067110.1;Cordyceps0G067590.1;Cordyceps0G072820.1;Cordyceps0G076380.1…	K13524+K00276+K00129+K13524+K01580+K00140+K00276+K00129+K00128+K00797+K07511+K13366+K01580+K01580+K01918+K00249+K00276+K00128+K00128+K05605+K13524+K00129+K00276+K07511+K00276+K00129
Taurine and hypotaurine metabolism	ko00430	9	Cordyceps0G020090.1;Cordyceps0G024560.1;Cordyceps0G051060.1;Cordyceps0G054630.1;Cordyceps0G061260.1;Cordyceps0G069960.1;Cordyceps0G071540.1;Cordyceps0G086480.1;Cordyceps0G094840.1;	K01580+K00456+K01580+K01580+K00681+K15371+K00681+K00681+K00681
Selenocompound metabolism	ko00450	9	Cordyceps0G003060.1;Cordyceps0G008010.1;Cordyceps0G014120.1;Cordyceps0G029220.1;Cordyceps0G032950.1;Cordyceps0G045390.1;Cordyceps0G056920.1;Cordyceps0G071080.1;Cordyceps0G073060.1;	K00958+K01874+K01758+K01739+K01874+K01760+K01739+K01874+K00549
Cyanoamino acid metabolism	ko00460	19	Cordyceps0G003660.1;Cordyceps0G011150.1;Cordyceps0G019040.1;Cordyceps0G023160.1;Cordyceps0G033500.1;Cordyceps0G036420.1;Cordyceps0G037740.1;Cordyceps0G041710.1;Cordyceps0G045490.1;Cordyceps0G045850.1;Cordyceps0G046960.1;Cordyceps0G046980.1;Cordyceps0G061260.1;Cordyceps0G066480.1;Cordyceps0G068000.1;Cordyceps0G071540.1;Cordyceps0G086480.1;Cordyceps0G092280.1;Cordyceps0G094840.1;	K05349+K05349+K05349+K00600+K10675+K00600+K05349+K05349+K01424+K05349+K10675+K01455+K00681+K01188+K05349+K00681+K00681+K05349+K00681
Glutathione metabolism	ko00480	27	Cordyceps0G001880.1;Cordyceps0G005880.1;Cordyceps0G013690.1;Cordyceps0G023410.1;Cordyceps0G025690.1;Cordyceps0G033070.1;Cordyceps0G037630.1;Cordyceps0G037720.1;Cordyceps0G047120.1;Cordyceps0G047670.1;Cordyceps0G056900.1;Cordyceps0G060880.1;Cordyceps0G061260.1;Cordyceps0G062260.1;Cordyceps0G066670.1;Cordyceps0G071540.1;Cordyceps0G072050.1;Cordyceps0G073070.1;Cordyceps0G084090.1;Cordyceps0G085980.1…	K00799+K01469+K00033+K00432+K01469+K01581+K11204+K00797+K10807+K00799+K00383+K10808+K00681+K00799+K00799+K00681+K00799+K00031+K00799+K11205+K15428+K00681+K01920+K00799+K00799+K00681+K00799
Starch and sucrose metabolism	ko00500	36	Cordyceps0G001290.1;Cordyceps0G003660.1;Cordyceps0G004370.1;Cordyceps0G008940.1;Cordyceps0G011060.1;Cordyceps0G011150.1;Cordyceps0G018340.1;Cordyceps0G019040.1;Cordyceps0G019960.1;Cordyceps0G020660.1;Cordyceps0G020970.1;Cordyceps0G023900.1;Cordyceps0G028790.1;Cordyceps0G028970.1;Cordyceps0G033810.1;Cordyceps0G037740.1;Cordyceps0G038450.1;Cordyceps0G041710.1;Cordyceps0G045850.1;Cordyceps0G046930.1…	K01187+K05349+K16055+K01187+K01187+K05349+K00697+K05349+K01179+K00844+K00963+K00688+K16055+K00706+K00844+K05349+K01193+K05349+K05349+K00012+K01178+K00700+K01194+K01810+K16055+K01176+K00844+K01176+K01188+K05349+K00844+K01196+K00693+K01194+K01835+K05349
N-Glycan biosynthesis	ko00510	31	Cordyceps0G000380.1;Cordyceps0G005090.1;Cordyceps0G005660.1;Cordyceps0G007920.1;Cordyceps0G007960.1;Cordyceps0G008360.1;Cordyceps0G008920.1;Cordyceps0G009810.1;Cordyceps0G010110.1;Cordyceps0G013120.1;Cordyceps0G015510.1;Cordyceps0G020580.1;Cordyceps0G022160.1;Cordyceps0G023320.1;Cordyceps0G024020.1;Cordyceps0G028050.1;Cordyceps0G031330.1;Cordyceps0G035090.1;Cordyceps0G036380.1;Cordyceps0G040290.1…	K01230+K03846+K00729+K03845+K03850+K03848+K00737+K12668+K12670+K03847+K05546+K12666+K07151+K01230+K03842+K01230+K01228+K00721+K12669+K01001+K01230+K00737+K01230+K03849+K03843+K09659+K07432+K07252+K09658+K01230+K03844
Other glycan degradation	ko00511	14	Cordyceps0G022540.1;Cordyceps0G031160.1;Cordyceps0G033970.1;Cordyceps0G042900.1;Cordyceps0G049850.1;Cordyceps0G051160.1;Cordyceps0G056730.1;Cordyceps0G057470.1;Cordyceps0G063220.1;Cordyceps0G069070.1;Cordyceps0G069480.1;Cordyceps0G080060.1;Cordyceps0G082510.1;Cordyceps0G090890.1;	K01191+K12373+K12373+K01192+K12373+K12373+K12373+K12373+K01192+K01206+K01192+K12373+K01190+K01192
Various types of N-glycan biosynthesis	ko00513	23	Cordyceps0G000380.1;Cordyceps0G005090.1;Cordyceps0G007920.1;Cordyceps0G009810.1;Cordyceps0G010110.1;Cordyceps0G013120.1;Cordyceps0G020580.1;Cordyceps0G022160.1;Cordyceps0G022220.1;Cordyceps0G023320.1;Cordyceps0G024020.1;Cordyceps0G028050.1;Cordyceps0G036380.1;Cordyceps0G039010.1;Cordyceps0G041590.1;Cordyceps0G045640.1;Cordyceps0G048580.1;Cordyceps0G067120.1;Cordyceps0G081350.1;Cordyceps0G088560.1…	K01230+K03846+K03845+K12668+K12670+K03847+K12666+K07151+K05529+K01230+K03842+K01230+K12669+K05533+K01230+K01230+K03843+K05528+K07432+K05531+K05532+K01230+K03844
Other types of O-glycan biosynthesis	ko00514	4	Cordyceps0G001760.1;Cordyceps0G008040.1;Cordyceps0G019890.1;Cordyceps0G051660.1;	K00728+K10967+K00728+K00728
Amino sugar and nucleotide sugar metabolism	ko00520	62	Cordyceps0G000590.1;Cordyceps0G001610.1;Cordyceps0G001980.1;Cordyceps0G005200.1;Cordyceps0G006260.1;Cordyceps0G012670.1;Cordyceps0G014310.1;Cordyceps0G014370.1;Cordyceps0G016990.1;Cordyceps0G020660.1;Cordyceps0G020970.1;Cordyceps0G022620.1;Cordyceps0G026410.1;Cordyceps0G027080.1;Cordyceps0G027540.1;Cordyceps0G028170.1;Cordyceps0G028710.1;Cordyceps0G031160.1;Cordyceps0G032260.1;Cordyceps0G033590.1…	K01207+K00621+K01183+K01183+K01183+K00698+K00820+K01836+K15855+K00844+K00963+K01183+K00972+K00326+K01183+K01233+K00621+K12373+K00972+K01183+K00844+K12373+K00849+K07106+K01183+K00698+K00698+K00698+K00698+K00012+K01183+K12373+K12373+K01183+K01183+K01183+K00971+K01784+K00965+K01183+K01810+K12373+K12373+K01183+K01183+K01207+K01443+K02564+K00844+K00326+K01809+K00698+K00844+K01183+K12373+K00698+K07106+…
Glycosaminoglycan degradation	ko00531	10	Cordyceps0G031160.1;Cordyceps0G033970.1;Cordyceps0G041080.1;Cordyceps0G049850.1;Cordyceps0G051160.1;Cordyceps0G056730.1;Cordyceps0G057470.1;Cordyceps0G069510.1;Cordyceps0G080060.1;Cordyceps0G089980.1;	K12373+K12373+K01205+K12373+K12373+K12373+K12373+K01205+K12373+K01205
Glycerolipid metabolism	ko00561	22	Cordyceps0G009770.1;Cordyceps0G011810.1;Cordyceps0G016650.1;Cordyceps0G021050.1;Cordyceps0G024080.1;Cordyceps0G026370.1;Cordyceps0G028220.1;Cordyceps0G029520.1;Cordyceps0G033450.1;Cordyceps0G034420.1;Cordyceps0G034680.1;Cordyceps0G046760.1;Cordyceps0G047390.1;Cordyceps0G050130.1;Cordyceps0G056720.1;Cordyceps0G060410.1;Cordyceps0G067590.1;Cordyceps0G068700.1;Cordyceps0G072820.1;Cordyceps0G076400.1…	K06116+K14457+K11155+K14675+K15918+K15728+K14674+K00679+K00128+K00863+K07407+K18693+K00863+K07407+K17900+K13519+K00128+K13507+K00128+K00863+K00864+K13509
Inositol phosphate metabolism	ko00562	19	Cordyceps0G007030.1;Cordyceps0G013880.1;Cordyceps0G020550.1;Cordyceps0G033130.1;Cordyceps0G033860.1;Cordyceps0G033990.1;Cordyceps0G034110.1;Cordyceps0G035690.1;Cordyceps0G037220.1;Cordyceps0G043160.1;Cordyceps0G045020.1;Cordyceps0G047410.1;Cordyceps0G052710.1;Cordyceps0G055850.1;Cordyceps0G066820.1;Cordyceps0G077810.1;Cordyceps0G085520.1;Cordyceps0G088930.1;Cordyceps0G090450.1;	K01114+K00888+K00140+K05857+K01114+K01114+K01114+K00469+K01858+K00921+K01092+K01803+K00888+K01771+K00999+K00914+K00889+K01771+K01803
Glycosylphosphatidylinositol(GPI)-anchor biosynthesis	ko00563	20	Cordyceps0G008300.1;Cordyceps0G008510.1;Cordyceps0G018420.1;Cordyceps0G018430.1;Cordyceps0G028180.1;Cordyceps0G029050.1;Cordyceps0G041900.1;Cordyceps0G042040.1;Cordyceps0G043500.1;Cordyceps0G045300.1;Cordyceps0G045800.1;Cordyceps0G060680.1;Cordyceps0G067550.1;Cordyceps0G070410.1;Cordyceps0G075250.1;Cordyceps0G075780.1;Cordyceps0G077340.1;Cordyceps0G090860.1;Cordyceps0G093030.1;Cordyceps0G094490.1;	K05286+K05288+K03860+K03860+K05291+K05289+K05293+K05283+K05284+K05285+K05292+K05310+K03857+K03434+K05287+K07542+K03859+K09658+K08098+K03858
Glycerophospholipid metabolism	ko00564	50	Cordyceps0G004470.1;Cordyceps0G004770.1;Cordyceps0G006810.1;Cordyceps0G007030.1;Cordyceps0G012280.1;Cordyceps0G019330.1;Cordyceps0G019630.1;Cordyceps0G023820.1;Cordyceps0G025120.1;Cordyceps0G026370.1;Cordyceps0G028220.1;Cordyceps0G029570.1;Cordyceps0G032810.1;Cordyceps0G033860.1;Cordyceps0G033990.1;Cordyceps0G034110.1;Cordyceps0G036790.1;Cordyceps0G037450.1;Cordyceps0G037480.1;Cordyceps0G041400.1…	K06123+K06123+K00866+K01114+K00894+K01613+K01126+K01094+K01115+K15728+K14674+K17103+K01613+K01114+K01114+K01114+K01613+K18694+K01115+K13535+K16369+K14676+K13621+K00993+K01115+K16342+K06123+K06123+K13333+K18693+K00981+K00111+K01613+K13511+K13519+K08744+K00550+K00999+K18696+K13507+K00995+K00967+K16368+K00993+K00006+K01613+K01613+K13333+K00111+K13509
Ether lipid metabolism	ko00565	21	Cordyceps0G004470.1;Cordyceps0G004770.1;Cordyceps0G007030.1;Cordyceps0G010160.1;Cordyceps0G015090.1;Cordyceps0G020020.1;Cordyceps0G025120.1;Cordyceps0G028220.1;Cordyceps0G033860.1;Cordyceps0G033990.1;Cordyceps0G034110.1;Cordyceps0G037480.1;Cordyceps0G042530.1;Cordyceps0G043640.1;Cordyceps0G044110.1;Cordyceps0G044750.1;Cordyceps0G045050.1;Cordyceps0G045660.1;Cordyceps0G045670.1;Cordyceps0G060410.1…	K06123+K06123+K01114+K01062+K01062+K16794+K01115+K14674+K01114+K01114+K01114+K01115+K16794+K00993+K01062+K01115+K16342+K06123+K06123+K13519+K00993
Arachidonic acid metabolism	ko00590	5	Cordyceps0G016310.1;Cordyceps0G023410.1;Cordyceps0G028220.1;Cordyceps0G039240.1;Cordyceps0G045050.1;	K01254+K00432+K14674+K08726+K16342
Linoleic acid metabolism	ko00591	1	Cordyceps0G008590.1;	K00100
alpha-Linolenic acid metabolism	ko00592	5	Cordyceps0G028220.1;Cordyceps0G035220.1;Cordyceps0G045050.1;Cordyceps0G047510.1;Cordyceps0G065760.1;	K14674+K00232+K16342+K07513+K07513
Sphingolipid metabolism	ko00600	22	Cordyceps0G008860.1;Cordyceps0G009240.1;Cordyceps0G011550.1;Cordyceps0G014650.1;Cordyceps0G014660.1;Cordyceps0G028080.1;Cordyceps0G028960.1;Cordyceps0G031980.1;Cordyceps0G034680.1;Cordyceps0G036110.1;Cordyceps0G047600.1;Cordyceps0G049500.1;Cordyceps0G050130.1;Cordyceps0G067140.1;Cordyceps0G069160.1;Cordyceps0G070130.1;Cordyceps0G072420.1;Cordyceps0G073510.1;Cordyceps0G076610.1;Cordyceps0G080190.1…	K04709+K01634+K04711+K04709+K04709+K04711+K00654+K00720+K07407+K04718+K04713+K12350+K07407+K04709+K04709+K00654+K04712+K01130+K12350+K01130+K01190+K04708
Glycosphingolipid biosynthesis - globo series	ko00603	9	Cordyceps0G031160.1;Cordyceps0G033970.1;Cordyceps0G034680.1;Cordyceps0G049850.1;Cordyceps0G050130.1;Cordyceps0G051160.1;Cordyceps0G056730.1;Cordyceps0G057470.1;Cordyceps0G080060.1;	K12373+K12373+K07407+K12373+K07407+K12373+K12373+K12373+K12373
Pyruvate metabolism	ko00620	32	Cordyceps0G000900.1;Cordyceps0G009040.1;Cordyceps0G018870.1;Cordyceps0G019350.1;Cordyceps0G021880.1;Cordyceps0G025750.1;Cordyceps0G029320.1;Cordyceps0G030290.1;Cordyceps0G030930.1;Cordyceps0G033450.1;Cordyceps0G034060.1;Cordyceps0G039710.1;Cordyceps0G043710.1;Cordyceps0G044720.1;Cordyceps0G051890.1;Cordyceps0G059060.1;Cordyceps0G059920.1;Cordyceps0G060650.1;Cordyceps0G061820.1;Cordyceps0G064960.1…	K00162+K00161+K01655+K00873+K01512+K00626+K00382+K03778+K00029+K00128+K00027+K01638+K00626+K00101+K01895+K11262+K01649+K00026+K00627+K01610+K00026+K00128+K01759+K00016+K00128+K01958+K01679+K01069+K01069+K01069+K01958+K00101
Glyoxylate and dicarboxylate metabolism	ko00630	25	Cordyceps0G020260.1;Cordyceps0G023160.1;Cordyceps0G023710.1;Cordyceps0G024080.1;Cordyceps0G025750.1;Cordyceps0G029030.1;Cordyceps0G030280.1;Cordyceps0G036420.1;Cordyceps0G039700.1;Cordyceps0G039710.1;Cordyceps0G043710.1;Cordyceps0G046980.1;Cordyceps0G051850.1;Cordyceps0G060650.1;Cordyceps0G061670.1;Cordyceps0G061680.1;Cordyceps0G061930.1;Cordyceps0G066800.1;Cordyceps0G066940.1;Cordyceps0G069190.1…	K00018+K00600+K00122+K15918+K00626+K01681+K03781+K00600+K01647+K01638+K00626+K01455+K01647+K00026+K01915+K01647+K01637+K00026+K03781+K01433+K02437+K00830+K01915+K01637+K03781
Propanoate metabolism	ko00640	19	Cordyceps0G003820.1;Cordyceps0G008170.1;Cordyceps0G013770.1;Cordyceps0G015840.1;Cordyceps0G020550.1;Cordyceps0G025750.1;Cordyceps0G043710.1;Cordyceps0G047330.1;Cordyceps0G050520.1;Cordyceps0G051890.1;Cordyceps0G059060.1;Cordyceps0G060920.1;Cordyceps0G060990.1;Cordyceps0G066500.1;Cordyceps0G070660.1;Cordyceps0G076380.1;Cordyceps0G078680.1;Cordyceps0G080800.1;Cordyceps0G087360.1;	K01720+K13524+K13524+K01899+K00140+K00626+K00626+K07511+K01900+K01895+K11262+K01899+K01900+K00249+K00016+K05605+K13524+K01908+K07511
Butanoate metabolism	ko00650	22	Cordyceps0G008170.1;Cordyceps0G008590.1;Cordyceps0G013770.1;Cordyceps0G020090.1;Cordyceps0G025750.1;Cordyceps0G026180.1;Cordyceps0G029700.1;Cordyceps0G031190.1;Cordyceps0G035570.1;Cordyceps0G039570.1;Cordyceps0G039780.1;Cordyceps0G043710.1;Cordyceps0G047330.1;Cordyceps0G051060.1;Cordyceps0G052070.1;Cordyceps0G054630.1;Cordyceps0G069760.1;Cordyceps0G075540.1;Cordyceps0G078680.1;Cordyceps0G078690.1…	K13524+K00100+K13524+K01580+K00626+K00135+K01027+K01652+K01652+K00074+K01907+K00626+K07511+K01580+K01653+K01580+K01907+K01641+K13524+K00135+K01027+K07511
C5-Branched dibasic acid metabolism	ko00660	6	Cordyceps0G010900.1;Cordyceps0G031190.1;Cordyceps0G033950.1;Cordyceps0G035570.1;Cordyceps0G052070.1;Cordyceps0G079590.1;	K04835+K01652+K00052+K01652+K01653+K00052
One carbon pool by folate	ko00670	13	Cordyceps0G009600.1;Cordyceps0G013780.1;Cordyceps0G023160.1;Cordyceps0G027860.1;Cordyceps0G036420.1;Cordyceps0G037170.1;Cordyceps0G040440.1;Cordyceps0G045920.1;Cordyceps0G050030.1;Cordyceps0G069190.1;Cordyceps0G084690.1;Cordyceps0G088980.1;Cordyceps0G091260.1;	K00288+K00605+K00600+K00602+K00600+K00604+K00297+K00560+K00601+K01433+K00297+K00295+K00287
Methane metabolism	ko00680	24	Cordyceps0G002610.1;Cordyceps0G006360.1;Cordyceps0G011830.1;Cordyceps0G018400.1;Cordyceps0G020260.1;Cordyceps0G023160.1;Cordyceps0G023710.1;Cordyceps0G031370.1;Cordyceps0G032040.1;Cordyceps0G034400.1;Cordyceps0G034420.1;Cordyceps0G035310.1;Cordyceps0G036150.1;Cordyceps0G036420.1;Cordyceps0G047390.1;Cordyceps0G050790.1;Cordyceps0G051890.1;Cordyceps0G068360.1;Cordyceps0G074500.1;Cordyceps0G075880.1…	K15634+K01079+K01689+K15633+K00018+K00600+K00122+K00831+K17066+K01624+K00863+K17100+K01624+K00600+K00863+K00121+K01895+K00058+K00830+K03841+K00863+K00850+K00058+K01070
Thiamine metabolism	ko00730	6	Cordyceps0G022880.1;Cordyceps0G045970.1;Cordyceps0G047420.1;Cordyceps0G070060.1;Cordyceps0G085900.1;Cordyceps0G087020.1;	K18278+K00949+K03146+K00877+K04487+K14154
Riboflavin metabolism	ko00740	10	Cordyceps0G013540.1;Cordyceps0G013910.1;Cordyceps0G025430.1;Cordyceps0G054700.1;Cordyceps0G064440.1;Cordyceps0G067170.1;Cordyceps0G069040.1;Cordyceps0G072290.1;Cordyceps0G079090.1;Cordyceps0G081990.1;	K00793+K00794+K14654+K00505+K02858+K00953+K00861+K14394+K00505+K00505
Vitamin B6 metabolism	ko00750	6	Cordyceps0G017420.1;Cordyceps0G024260.1;Cordyceps0G031370.1;Cordyceps0G073520.1;Cordyceps0G079310.1;Cordyceps0G079320.1;	K00868+K00275+K00831+K01733+K08681+K06215
Nicotinate and nicotinamide metabolism	ko00760	19	Cordyceps0G002350.1;Cordyceps0G004260.1;Cordyceps0G012500.1;Cordyceps0G017280.1;Cordyceps0G017620.1;Cordyceps0G021460.1;Cordyceps0G025070.1;Cordyceps0G043360.1;Cordyceps0G046350.1;Cordyceps0G054200.1;Cordyceps0G058380.1;Cordyceps0G061010.1;Cordyceps0G062710.1;Cordyceps0G065210.1;Cordyceps0G066890.1;Cordyceps0G067100.1;Cordyceps0G069290.1;Cordyceps0G085000.1;Cordyceps0G091520.1;	K18550+K06210+K06210+K11121+K01240+K00858+K18551+K00763+K01081+K03426+K11121+K03787+K11121+K01950+K11121+K00767+K00323+K00858+K10524
Pantothenate and CoA biosynthesis	ko00770	17	Cordyceps0G004360.1;Cordyceps0G031190.1;Cordyceps0G035570.1;Cordyceps0G047750.1;Cordyceps0G048250.1;Cordyceps0G049160.1;Cordyceps0G052070.1;Cordyceps0G054080.1;Cordyceps0G056650.1;Cordyceps0G059760.1;Cordyceps0G062020.1;Cordyceps0G062470.1;Cordyceps0G062730.1;Cordyceps0G071570.1;Cordyceps0G076920.1;Cordyceps0G077480.1;Cordyceps0G080640.1;	K00826+K01652+K01652+K00077+K01598+K01687+K01653+K00859+K01687+K01687+K01918+K00606+K00826+K00826+K09680+K06133+K00053
Biotin metabolism	ko00780	7	Cordyceps0G035100.1;Cordyceps0G066220.1;Cordyceps0G074030.1;Cordyceps0G074040.1;Cordyceps0G074050.1;Cordyceps0G084280.1;Cordyceps0G090980.1;	K00059+K01942+K00833+K00652+K01012+K00059+K09458
Lipoic acid metabolism	ko00785	3	Cordyceps0G006510.1;Cordyceps0G048370.1;Cordyceps0G078380.1;	K03644+K03800+K03801
Folate biosynthesis	ko00790	15	Cordyceps0G001810.1;Cordyceps0G015140.1;Cordyceps0G015680.1;Cordyceps0G019770.1;Cordyceps0G032460.1;Cordyceps0G039450.1;Cordyceps0G040090.1;Cordyceps0G040850.1;Cordyceps0G040860.1;Cordyceps0G041290.1;Cordyceps0G059840.1;Cordyceps0G069600.1;Cordyceps0G072480.1;Cordyceps0G082610.1;Cordyceps0G091260.1;	K01930+K01113+K13950+K01495+K01495+K03635+K01113+K01930+K01930+K13941+K03639+K01077+K01930+K01077+K00287
Porphyrin and chlorophyll metabolism	ko00860	19	Cordyceps0G006160.1;Cordyceps0G006440.1;Cordyceps0G011730.1;Cordyceps0G012570.1;Cordyceps0G014200.1;Cordyceps0G014210.1;Cordyceps0G028110.1;Cordyceps0G029430.1;Cordyceps0G032390.1;Cordyceps0G044590.1;Cordyceps0G053090.1;Cordyceps0G065120.1;Cordyceps0G068740.1;Cordyceps0G069270.1;Cordyceps0G070120.1;Cordyceps0G071300.1;Cordyceps0G073760.1;Cordyceps0G078060.1;Cordyceps0G087040.1;	K01698+K00589+K01599+K00231+K01845+K01845+K02257+K01719+K01885+K01772+K00228+K01764+K02259+K01749+K01885+K01885+K01764+K01749+K00643
Terpenoid backbone biosynthesis	ko00900	18	Cordyceps0G016260.1;Cordyceps0G016660.1;Cordyceps0G018370.1;Cordyceps0G025750.1;Cordyceps0G025880.1;Cordyceps0G032750.1;Cordyceps0G032770.1;Cordyceps0G033100.1;Cordyceps0G038000.1;Cordyceps0G041220.1;Cordyceps0G043710.1;Cordyceps0G056440.1;Cordyceps0G060430.1;Cordyceps0G068660.1;Cordyceps0G073780.1;Cordyceps0G075540.1;Cordyceps0G076300.1;Cordyceps0G087280.1;	K00021+K00587+K05906+K00626+K00938+K00869+K05955+K06013+K05355+K01823+K00626+K00804+K08658+K05954+K01597+K01641+K00787+K11778
Carotenoid biosynthesis	ko00906	2	Cordyceps0G011180.1;Cordyceps0G081650.1;	K17842+K17819
Sesquiterpenoid and triterpenoid biosynthesis	ko00909	3	Cordyceps0G005650.1;Cordyceps0G043470.1;Cordyceps0G069850.1;	K00511+K00801+K00511
Nitrogen metabolism	ko00910	13	Cordyceps0G006010.1;Cordyceps0G044800.1;Cordyceps0G046970.1;Cordyceps0G046980.1;Cordyceps0G051950.1;Cordyceps0G061670.1;Cordyceps0G063430.1;Cordyceps0G069960.1;Cordyceps0G079930.1;Cordyceps0G080710.1;Cordyceps0G080730.1;Cordyceps0G085300.1;Cordyceps0G085860.1;	K00459+K10534+K01673+K01455+K01673+K01915+K17877+K15371+K00264+K01725+K15877+K00262+K01915
Sulfur metabolism	ko00920	19	Cordyceps0G003060.1;Cordyceps0G006390.1;Cordyceps0G012020.1;Cordyceps0G019500.1;Cordyceps0G026830.1;Cordyceps0G027430.1;Cordyceps0G029220.1;Cordyceps0G038470.1;Cordyceps0G039370.1;Cordyceps0G040480.1;Cordyceps0G040490.1;Cordyceps0G048860.1;Cordyceps0G051760.1;Cordyceps0G056920.1;Cordyceps0G062030.1;Cordyceps0G062540.1;Cordyceps0G064510.1;Cordyceps0G087340.1;Cordyceps0G095020.1;	K00958+K00390+K00860+K00387+K01738+K01011+K01739+K00381+K17218+K17218+K01011+K01082+K17069+K01739+K01082+K01082+K00380+K01738+K08738
Aminoacyl-tRNA biosynthesis	ko00970	41	Cordyceps0G003900.1;Cordyceps0G005170.1;Cordyceps0G006630.1;Cordyceps0G008010.1;Cordyceps0G008260.1;Cordyceps0G008950.1;Cordyceps0G010260.1;Cordyceps0G011980.1;Cordyceps0G012900.1;Cordyceps0G015330.1;Cordyceps0G018280.1;Cordyceps0G021340.1;Cordyceps0G022410.1;Cordyceps0G026440.1;Cordyceps0G026850.1;Cordyceps0G032390.1;Cordyceps0G032950.1;Cordyceps0G037170.1;Cordyceps0G041860.1;Cordyceps0G042140.1…	K04567+K01881+K01866+K01874+K01886+K01893+K01876+K01881+K01868+K01883+K02434+K01889+K01873+K04567+K01872+K01885+K01874+K00604+K01870+K01887+K01866+K01868+K01876+K01870+K01890+K01876+K01867+K01886+K01880+K01889+K02433+K01885+K01874+K01885+K01869+K01875+K01869+K01893+K01892+K01875+K01880
Biosynthesis of unsaturated fatty acids	ko01040	14	Cordyceps0G004580.1;Cordyceps0G024430.1;Cordyceps0G035100.1;Cordyceps0G035220.1;Cordyceps0G047510.1;Cordyceps0G055410.1;Cordyceps0G055620.1;Cordyceps0G065760.1;Cordyceps0G067460.1;Cordyceps0G071350.1;Cordyceps0G082150.1;Cordyceps0G084280.1;Cordyceps0G087630.1;Cordyceps0G094140.1;	K10256+K10251+K00059+K00232+K07513+K00507+K10251+K07513+K10258+K10256+K10246+K00059+K10703+K00507
Carbon metabolism	ko01200	103	Cordyceps0G000900.1;Cordyceps0G002610.1;Cordyceps0G003860.1;Cordyceps0G006360.1;Cordyceps0G006750.1;Cordyceps0G009040.1;Cordyceps0G009870.1;Cordyceps0G011830.1;Cordyceps0G013690.1;Cordyceps0G013780.1;Cordyceps0G015840.1;Cordyceps0G017830.1;Cordyceps0G018400.1;Cordyceps0G019350.1;Cordyceps0G020260.1;Cordyceps0G020550.1;Cordyceps0G020660.1;Cordyceps0G023160.1;Cordyceps0G023710.1;Cordyceps0G025750.1…	K00162+K15634+K00030+K01079+K00281+K00161+K00235+K01689+K00033+K00605+K01899+K00851+K15633+K00873+K00018+K00140+K00844+K00600+K00122+K00626+K14454+K01738+K01681+K00658+K00382+K00029+K00831+K17066+K00844+K00027+K00927+K01808+K01624+K00863+K17100+K01624+K00600+K01807+K00948+K01647+K01638+K00615+K00030+K00297+K00237+K01754+K00626+K01455+K07511+K00863+K01808+K01803+K01900+K00121+K00616+K17069+K01647+…
2-Oxocarboxylic acid metabolism	ko01210	39	Cordyceps0G003860.1;Cordyceps0G004200.1;Cordyceps0G004360.1;Cordyceps0G012540.1;Cordyceps0G018870.1;Cordyceps0G019000.1;Cordyceps0G020650.1;Cordyceps0G025970.1;Cordyceps0G029030.1;Cordyceps0G031120.1;Cordyceps0G031190.1;Cordyceps0G033950.1;Cordyceps0G035570.1;Cordyceps0G039700.1;Cordyceps0G040250.1;Cordyceps0G040340.1;Cordyceps0G045330.1;Cordyceps0G048040.1;Cordyceps0G049160.1;Cordyceps0G051070.1…	K00030+K01438+K00826+K00838+K01655+K05824+K12659+K14454+K01681+K01705+K01652+K00052+K01652+K01647+K01702+K00030+K00618+K17450+K01687+K00818+K01647+K01653+K14455+K01687+K00928+K01687+K00838+K01649+K01647+K00826+K00814+K00826+K00031+K00620+K00133+K00052+K00053+K12659+K00928
Fatty acid metabolism	ko01212	29	Cordyceps0G004580.1;Cordyceps0G024430.1;Cordyceps0G025750.1;Cordyceps0G035100.1;Cordyceps0G035220.1;Cordyceps0G043710.1;Cordyceps0G044650.1;Cordyceps0G044660.1;Cordyceps0G047330.1;Cordyceps0G047510.1;Cordyceps0G051790.1;Cordyceps0G054960.1;Cordyceps0G055410.1;Cordyceps0G055620.1;Cordyceps0G059060.1;Cordyceps0G061720.1;Cordyceps0G065760.1;Cordyceps0G066500.1;Cordyceps0G067460.1;Cordyceps0G068600.1…	K10256+K10251+K00626+K00059+K00232+K00626+K00667+K00668+K07511+K07513+K01897+K01074+K00507+K10251+K11262+K01897+K07513+K00249+K10258+K01897+K10256+K07512+K00645+K10246+K00059+K07511+K10703+K09458+K00507
Degradation of aromatic compounds	ko01220	18	Cordyceps0G000840.1;Cordyceps0G000910.1;Cordyceps0G001720.1;Cordyceps0G021230.1;Cordyceps0G025340.1;Cordyceps0G028310.1;Cordyceps0G037410.1;Cordyceps0G037820.1;Cordyceps0G039940.1;Cordyceps0G050790.1;Cordyceps0G054020.1;Cordyceps0G066620.1;Cordyceps0G071510.1;Cordyceps0G071520.1;Cordyceps0G072840.1;Cordyceps0G074020.1;Cordyceps0G092730.1;Cordyceps0G094730.1;	K00480+K00480+K00480+K00480+K03381+K03381+K00480+K00480+K00480+K00121+K13953+K00480+K00480+K00480+K00480+K07824+K00480+K13953
Biosynthesis of amino acids	ko01230	122	Cordyceps0G000430.1;Cordyceps0G002610.1;Cordyceps0G003860.1;Cordyceps0G004200.1;Cordyceps0G004360.1;Cordyceps0G006360.1;Cordyceps0G008730.1;Cordyceps0G011670.1;Cordyceps0G011830.1;Cordyceps0G012540.1;Cordyceps0G014120.1;Cordyceps0G018400.1;Cordyceps0G018680.1;Cordyceps0G018790.1;Cordyceps0G018870.1;Cordyceps0G019000.1;Cordyceps0G019350.1;Cordyceps0G020380.1;Cordyceps0G020650.1;Cordyceps0G023160.1…	K01736+K15634+K00030+K01438+K00826+K01079+K13501+K00765+K01689+K00838+K01758+K15633+K01626+K03786+K01655+K05824+K00873+K01626+K12659+K00600+K00817+K14454+K14152+K01738+K01681+K01739+K01705+K01652+K00831+K00052+K00927+K01808+K01624+K01652+K01624+K00600+K03785+K01476+K01807+K00948+K00293+K01647+K00615+K01850+K01702+K00030+K01754+K00618+K01760+K01808+K01803+K00143+K17450+K01687+K01736+K01735+K00818+…
beta-Lactam resistance	ko01501	2	Cordyceps0G000590.1;Cordyceps0G063360.1;	K01207+K01207
ABC transporters	ko02010	9	Cordyceps0G000780.1;Cordyceps0G018180.1;Cordyceps0G019410.1;Cordyceps0G033560.1;Cordyceps0G035830.1;Cordyceps0G054270.1;Cordyceps0G074880.1;Cordyceps0G085740.1;Cordyceps0G088190.1;	K05658+K15628+K05658+K05658+K05658+K05658+K15628+K05663+K05658
Ribosome biogenesis in eukaryotes	ko03008	67	Cordyceps0G003530.1;Cordyceps0G005690.1;Cordyceps0G005960.1;Cordyceps0G006690.1;Cordyceps0G009140.1;Cordyceps0G010450.1;Cordyceps0G010590.1;Cordyceps0G012490.1;Cordyceps0G013940.1;Cordyceps0G014190.1;Cordyceps0G015310.1;Cordyceps0G017060.1;Cordyceps0G017070.1;Cordyceps0G018130.1;Cordyceps0G018500.1;Cordyceps0G019110.1;Cordyceps0G020770.1;Cordyceps0G021360.1;Cordyceps0G021430.1;Cordyceps0G024830.1…	K14566+K14575+K14549+K14526+K14522+K07179+K14536+K03115+K14570+K14538+K03685+K11883+K11130+K03539+K14557+K14537+K14284+K11108+K07936+K14569+K06943+K07562+K14552+K14521+K14568+K11128+K14544+K14566+K11131+K14539+K14285+K14559+K14561+K14564+K03097+K14548+K14554+K12619+K03264+K14574+K14573+K03538+K03685+K03115+K14531+K14567+K11129+K14565+K14290+K14560+K12845+K12618+K14555+K14758+K01164+K14558+K14528+…
Ribosome	ko03010	98	Cordyceps0G002190.1;Cordyceps0G002200.1;Cordyceps0G005560.1;Cordyceps0G006570.1;Cordyceps0G007010.1;Cordyceps0G007400.1;Cordyceps0G008050.1;Cordyceps0G008380.1;Cordyceps0G009360.1;Cordyceps0G012590.1;Cordyceps0G012760.1;Cordyceps0G013820.1;Cordyceps0G017790.1;Cordyceps0G017850.1;Cordyceps0G018540.1;Cordyceps0G018600.1;Cordyceps0G021520.1;Cordyceps0G022520.1;Cordyceps0G026230.1;Cordyceps0G027350.1…	K02889+K02997+K02892+K02959+K02877+K02896+K02950+K02943+K02929+K02917+K02920+K02940+K02918+K02934+K02969+K02882+K02868+K02941+K02919+K02910+K02981+K02900+K02961+K02967+K02863+K02923+K02914+K02948+K02932+K02976+K02977+K02922+K02949+K02894+K02983+K02937+K02955+K02876+K02872+K02867+K02906+K02925+K02902+K02973+K02985+K02962+K02891+K02964+K02946+K02893+K02903+K02866+K02908+K02992+K02947+K02913+K02936+…
RNA transport	ko03013	86	Cordyceps0G000270.1;Cordyceps0G001900.1;Cordyceps0G002060.1;Cordyceps0G003810.1;Cordyceps0G004530.1;Cordyceps0G004720.1;Cordyceps0G005610.1;Cordyceps0G006110.1;Cordyceps0G006290.1;Cordyceps0G006690.1;Cordyceps0G006740.1;Cordyceps0G008670.1;Cordyceps0G008720.1;Cordyceps0G009140.1;Cordyceps0G009520.1;Cordyceps0G011860.1;Cordyceps0G012080.1;Cordyceps0G012090.1;Cordyceps0G012160.1;Cordyceps0G012450.1…	K13137+K03236+K03113+K03231+K03253+K14309+K03237+K03249+K14325+K14526+K14308+K03247+K14311+K14522+K03246+K03245+K14301+K12160+K03251+K12880+K14303+K14294+K14319+K05019+K03539+K03250+K14284+K13171+K07936+K13174+K12881+K03242+K14306+K07562+K14289+K03240+K13025+K14285+K12877+K10577+K14326+K03540+K12812+K03680+K03248+K03259+K12876+K14327+K03243+K14288+K03252+K14324+K03241+K14310+K12883+K03260+K12878+…
mRNA surveillance pathway	ko03015	46	Cordyceps0G006290.1;Cordyceps0G007360.1;Cordyceps0G009400.1;Cordyceps0G009460.1;Cordyceps0G011250.1;Cordyceps0G014290.1;Cordyceps0G016530.1;Cordyceps0G017200.1;Cordyceps0G020770.1;Cordyceps0G021410.1;Cordyceps0G022210.1;Cordyceps0G024600.1;Cordyceps0G026150.1;Cordyceps0G027100.1;Cordyceps0G027550.1;Cordyceps0G032580.1;Cordyceps0G032960.1;Cordyceps0G033170.1;Cordyceps0G036210.1;Cordyceps0G037320.1…	K14325+K14403+K14411+K14396+K14962+K14294+K15542+K14408+K14284+K13171+K12881+K04382+K06269+K15544+K14404+K13025+K14285+K11584+K12877+K14326+K12812+K14401+K12876+K14327+K14324+K06965+K12883+K03456+K14399+K14376+K14405+K13126+K00565+K03267+K14328+K14416+K12881+K12882+K14402+K15541+K06100+K14407+K06269+K14400+K03265+K14397
RNA degradation	ko03018	47	Cordyceps0G000920.1;Cordyceps0G002690.1;Cordyceps0G002700.1;Cordyceps0G003230.1;Cordyceps0G008030.1;Cordyceps0G008840.1;Cordyceps0G011220.1;Cordyceps0G011830.1;Cordyceps0G014180.1;Cordyceps0G015930.1;Cordyceps0G017300.1;Cordyceps0G018330.1;Cordyceps0G020250.1;Cordyceps0G021470.1;Cordyceps0G022130.1;Cordyceps0G023350.1;Cordyceps0G024630.1;Cordyceps0G025300.1;Cordyceps0G025530.1;Cordyceps0G030990.1…	K12599+K12572+K12626+K12592+K12617+K12615+K12613+K01689+K12585+K12603+K12625+K12591+K12627+K12590+K12609+K12600+K12584+K04043+K12605+K07573+K11600+K12597+K12624+K12623+K12598+K03678+K12619+K12581+K13126+K04077+K12604+K12571+K03514+K12622+K12580+K12601+K10643+K12606+K12618+K03681+K03679+K00850+K12586+K12614+K12621+K12620+K12589
RNA polymerase	ko03020	27	Cordyceps0G007080.1;Cordyceps0G008230.1;Cordyceps0G008410.1;Cordyceps0G011500.1;Cordyceps0G013610.1;Cordyceps0G014580.1;Cordyceps0G026640.1;Cordyceps0G026950.1;Cordyceps0G034740.1;Cordyceps0G038970.1;Cordyceps0G039500.1;Cordyceps0G041140.1;Cordyceps0G042610.1;Cordyceps0G044150.1;Cordyceps0G044380.1;Cordyceps0G054710.1;Cordyceps0G059590.1;Cordyceps0G061780.1;Cordyceps0G065420.1;Cordyceps0G067300.1…	K03021+K03005+K03022+K03010+K03012+K03015+K03007+K03006+K03009+K03016+K03008+K02999+K03025+K03000+K03013+K03002+K03017+K03024+K03011+K03023+K03004+K03019+K03026+K03014+K03018+K03027+K03020
Basal transcription factors	ko03022	30	Cordyceps0G010180.1;Cordyceps0G010240.1;Cordyceps0G013370.1;Cordyceps0G015520.1;Cordyceps0G017990.1;Cordyceps0G021380.1;Cordyceps0G026070.1;Cordyceps0G026350.1;Cordyceps0G031560.1;Cordyceps0G032450.1;Cordyceps0G038830.1;Cordyceps0G041780.1;Cordyceps0G043690.1;Cordyceps0G043920.1;Cordyceps0G048790.1;Cordyceps0G050010.1;Cordyceps0G053460.1;Cordyceps0G053570.1;Cordyceps0G057550.1;Cordyceps0G063290.1…	K10845+K10842+K03139+K10843+K03132+K14650+K03122+K03133+K03130+K03135+K03138+K03123+K03128+K03125+K03134+K06634+K10844+K03141+K03131+K03137+K03120+K03127+K03144+K03140+K03142+K03126+K03124+K02202+K10843+K03143
DNA replication	ko03030	31	Cordyceps0G004790.1;Cordyceps0G004800.1;Cordyceps0G007140.1;Cordyceps0G009020.1;Cordyceps0G011030.1;Cordyceps0G014440.1;Cordyceps0G017430.1;Cordyceps0G018490.1;Cordyceps0G021180.1;Cordyceps0G029930.1;Cordyceps0G030150.1;Cordyceps0G030790.1;Cordyceps0G033400.1;Cordyceps0G038710.1;Cordyceps0G038720.1;Cordyceps0G038790.1;Cordyceps0G045170.1;Cordyceps0G053730.1;Cordyceps0G062760.1;Cordyceps0G065460.1…	K10756+K10754+K10743+K10747+K02540+K10755+K04802+K02324+K02212+K02684+K10747+K10755+K03469+K02542+K10745+K03504+K02541+K02320+K10742+K03469+K10740+K03505+K02209+K02321+K07466+K02685+K04799+K02328+K02327+K02325+K02210
Spliceosome	ko03040	87	Cordyceps0G000880.1;Cordyceps0G001770.1;Cordyceps0G002210.1;Cordyceps0G002700.1;Cordyceps0G006090.1;Cordyceps0G007190.1;Cordyceps0G009710.1;Cordyceps0G010100.1;Cordyceps0G010980.1;Cordyceps0G011310.1;Cordyceps0G011530.1;Cordyceps0G011940.1;Cordyceps0G012370.1;Cordyceps0G012380.1;Cordyceps0G012450.1;Cordyceps0G014220.1;Cordyceps0G014470.1;Cordyceps0G017300.1;Cordyceps0G017760.1;Cordyceps0G018920.1…	K12872+K12825+K12819+K12626+K12871+K03283+K12861+K12870+K12857+K12829+K12864+K12862+K12869+K12844+K12880+K12826+K12854+K12625+K12811+K12816+K12627+K12662+K12833+K11086+K12815+K12881+K12858+K06063+K12848+K12860+K09567+K03283+K12846+K12827+K13025+K12820+K12877+K12867+K12812+K12624+K11092+K11099+K12852+K12876+K12623+K12856+K12817+K10599+K11984+K12863+K12883+K12843+K12874+K12878+K12818+K12879+K12863+…
Proteasome	ko03050	32	Cordyceps0G004830.1;Cordyceps0G006640.1;Cordyceps0G010440.1;Cordyceps0G012740.1;Cordyceps0G013630.1;Cordyceps0G013870.1;Cordyceps0G014300.1;Cordyceps0G014320.1;Cordyceps0G014960.1;Cordyceps0G019510.1;Cordyceps0G021300.1;Cordyceps0G025260.1;Cordyceps0G028890.1;Cordyceps0G029060.1;Cordyceps0G031380.1;Cordyceps0G036280.1;Cordyceps0G037670.1;Cordyceps0G041040.1;Cordyceps0G042630.1;Cordyceps0G045530.1…	K03036+K03035+K03028+K02735+K03029+K02732+K03064+K02736+K02727+K03032+K03061+K02729+K03031+K03039+K02725+K03065+K02730+K11599+K03030+K06699+K02728+K03066+K03038+K02738+K03037+K02734+K03063+K03033+K02731+K02737+K02739+K02726
Protein export	ko03060	17	Cordyceps0G014260.1;Cordyceps0G018160.1;Cordyceps0G025090.1;Cordyceps0G025290.1;Cordyceps0G029340.1;Cordyceps0G032670.1;Cordyceps0G034530.1;Cordyceps0G051580.1;Cordyceps0G059470.1;Cordyceps0G060520.1;Cordyceps0G066660.1;Cordyceps0G068500.1;Cordyceps0G069440.1;Cordyceps0G072600.1;Cordyceps0G077560.1;Cordyceps0G084130.1;Cordyceps0G091930.1;	K07342+K09481+K12275+K03107+K03104+K03217+K13280+K09490+K12272+K12946+K03106+K09490+K09647+K10956+K13431+K03108+K09540
Base excision repair	ko03410	18	Cordyceps0G002140.1;Cordyceps0G009020.1;Cordyceps0G017430.1;Cordyceps0G018490.1;Cordyceps0G026420.1;Cordyceps0G026890.1;Cordyceps0G030150.1;Cordyceps0G032210.1;Cordyceps0G038790.1;Cordyceps0G050700.1;Cordyceps0G056540.1;Cordyceps0G064540.1;Cordyceps0G074740.1;Cordyceps0G082450.1;Cordyceps0G085220.1;Cordyceps0G085310.1;Cordyceps0G086210.1;Cordyceps0G089630.1;	K10772+K10747+K04802+K02324+K03649+K03648+K10747+K10798+K03504+K10773+K01247+K10563+K03505+K04799+K02328+K02327+K02325+K03660
Nucleotide excision repair	ko03420	40	Cordyceps0G001930.1;Cordyceps0G004790.1;Cordyceps0G004800.1;Cordyceps0G005240.1;Cordyceps0G005480.1;Cordyceps0G005930.1;Cordyceps0G009020.1;Cordyceps0G010180.1;Cordyceps0G010240.1;Cordyceps0G014440.1;Cordyceps0G015520.1;Cordyceps0G017430.1;Cordyceps0G018490.1;Cordyceps0G026820.1;Cordyceps0G030150.1;Cordyceps0G030790.1;Cordyceps0G038790.1;Cordyceps0G047740.1;Cordyceps0G048380.1;Cordyceps0G050010.1…	K10848+K10756+K10754+K10610+K10838+K10570+K10747+K10845+K10842+K10755+K10843+K04802+K02324+K10846+K10747+K10755+K03504+K10841+K10847+K06634+K10609+K10844+K03141+K03868+K03657+K10838+K03144+K10740+K03505+K03142+K10849+K07466+K02202+K02328+K02327+K02325+K10843+K10839+K10839+K03143
Mismatch repair	ko03430	20	Cordyceps0G004790.1;Cordyceps0G004800.1;Cordyceps0G009020.1;Cordyceps0G014440.1;Cordyceps0G017250.1;Cordyceps0G017430.1;Cordyceps0G019830.1;Cordyceps0G029960.1;Cordyceps0G030150.1;Cordyceps0G030790.1;Cordyceps0G038790.1;Cordyceps0G041120.1;Cordyceps0G045250.1;Cordyceps0G063460.1;Cordyceps0G069350.1;Cordyceps0G074740.1;Cordyceps0G080760.1;Cordyceps0G085220.1;Cordyceps0G085310.1;Cordyceps0G086530.1;	K10756+K10754+K10747+K10755+K10746+K04802+K08737+K08735+K10747+K10755+K03504+K08734+K10858+K03657+K10740+K03505+K07466+K02328+K02327+K08736
Homologous recombination	ko03440	16	Cordyceps0G007070.1;Cordyceps0G013530.1;Cordyceps0G013850.1;Cordyceps0G020710.1;Cordyceps0G037040.1;Cordyceps0G038790.1;Cordyceps0G042090.1;Cordyceps0G048830.1;Cordyceps0G049010.1;Cordyceps0G067490.1;Cordyceps0G069350.1;Cordyceps0G074740.1;Cordyceps0G080760.1;Cordyceps0G085220.1;Cordyceps0G085310.1;Cordyceps0G090630.1;	K10958+K08991+K04482+K10901+K10873+K03504+K10866+K10865+K10882+K10901+K10740+K03505+K07466+K02328+K02327+K03165
Non-homologous end-joining	ko03450	9	Cordyceps0G027970.1;Cordyceps0G042090.1;Cordyceps0G044600.1;Cordyceps0G048830.1;Cordyceps0G076510.1;Cordyceps0G082450.1;Cordyceps0G084080.1;Cordyceps0G090720.1;Cordyceps0G094190.1;	K10981+K10866+K10884+K10865+K10777+K04799+K10981+K10885+K10777
MAPK signaling pathway - yeast	ko04011	32	Cordyceps0G001570.1;Cordyceps0G005350.1;Cordyceps0G006600.1;Cordyceps0G008070.1;Cordyceps0G008970.1;Cordyceps0G010920.1;Cordyceps0G016500.1;Cordyceps0G023330.1;Cordyceps0G023890.1;Cordyceps0G026530.1;Cordyceps0G031290.1;Cordyceps0G033460.1;Cordyceps0G049080.1;Cordyceps0G052120.1;Cordyceps0G052880.1;Cordyceps0G055820.1;Cordyceps0G068250.1;Cordyceps0G068380.1;Cordyceps0G072130.1;Cordyceps0G074190.1…	K11233+K11237+K11246+K02677+K04393+K11213+K11232+K11229+K04441+K09448+K11238+K11231+K04464+K11231+K11228+K11244+K04409+K01759+K04464+K11236+K11227+K11244+K11244+K11226+K04627+K08294+K11215+K11230+K07973+K04513+K09291+K11240
Phosphatidylinositol signaling system	ko04070	11	Cordyceps0G008070.1;Cordyceps0G013880.1;Cordyceps0G033130.1;Cordyceps0G043160.1;Cordyceps0G045020.1;Cordyceps0G047080.1;Cordyceps0G052710.1;Cordyceps0G066820.1;Cordyceps0G077810.1;Cordyceps0G084160.1;Cordyceps0G085520.1;	K02677+K00888+K05857+K00921+K01092+K00981+K00888+K00999+K00914+K02183+K00889
Cell cycle - yeast	ko04111	77	Cordyceps0G002120.1;Cordyceps0G005500.1;Cordyceps0G005620.1;Cordyceps0G007440.1;Cordyceps0G009050.1;Cordyceps0G011030.1;Cordyceps0G011820.1;Cordyceps0G011950.1;Cordyceps0G012460.1;Cordyceps0G013490.1;Cordyceps0G014490.1;Cordyceps0G014980.1;Cordyceps0G017510.1;Cordyceps0G017690.1;Cordyceps0G018240.1;Cordyceps0G020810.1;Cordyceps0G021070.1;Cordyceps0G021180.1;Cordyceps0G021730.1;Cordyceps0G023760.1…	K03352+K02606+K02180+K06685+K03361+K02540+K02178+K02603+K02220+K08866+K02605+K02555+K03349+K02213+K03348+K06639+K06670+K02212+K02179+K02604+K03347+K04382+K06674+K03363+K02216+K03358+K06662+K06662+K02214+K06677+K02307+K11272+K06675+K06675+K02542+K03353+K06628+K02830+K02219+K06672+K02541+K03360+K06653+K02365+K03350+K03456+K03351+K06679+K18669+K03868+K06666+K06678+K02537+K02309+K08866+K04563+K03361+…
Meiosis - yeast	ko04113	54	Cordyceps0G002120.1;Cordyceps0G005500.1;Cordyceps0G011030.1;Cordyceps0G011820.1;Cordyceps0G011950.1;Cordyceps0G012190.1;Cordyceps0G013110.1;Cordyceps0G014490.1;Cordyceps0G017510.1;Cordyceps0G017690.1;Cordyceps0G018240.1;Cordyceps0G020810.1;Cordyceps0G021180.1;Cordyceps0G023760.1;Cordyceps0G024600.1;Cordyceps0G026060.1;Cordyceps0G026150.1;Cordyceps0G027370.1;Cordyceps0G027420.1;Cordyceps0G027900.1…	K03352+K02606+K02540+K02178+K02603+K12767+K01768+K02605+K03349+K02213+K03348+K06639+K02212+K02604+K04382+K03363+K06269+K02216+K03358+K06662+K06662+K02214+K10878+K11584+K02542+K03353+K06628+K12769+K02830+K02541+K02365+K03350+K03456+K03351+K06679+K02537+K02309+K04563+K02608+K03357+K03114+K02209+K03355+K04345+K12763+K06636+K06636+K06671+K12761+K02210+K06669+K12765+K06269+K04345
Ubiquitin mediated proteolysis	ko04120	55	Cordyceps0G002120.1;Cordyceps0G005240.1;Cordyceps0G005930.1;Cordyceps0G007490.1;Cordyceps0G009050.1;Cordyceps0G009450.1;Cordyceps0G014420.1;Cordyceps0G015260.1;Cordyceps0G015830.1;Cordyceps0G017510.1;Cordyceps0G018240.1;Cordyceps0G024010.1;Cordyceps0G024050.1;Cordyceps0G025740.1;Cordyceps0G026060.1;Cordyceps0G027360.1;Cordyceps0G027420.1;Cordyceps0G030460.1;Cordyceps0G034890.1;Cordyceps0G037270.1…	K03352+K10610+K10570+K03872+K03361+K10591+K10585+K04555+K04649+K03349+K03348+K10575+K03347+K10573+K03363+K06688+K03358+K02207+K06689+K10577+K03353+K10599+K03360+K10597+K03178+K10609+K03350+K03351+K09561+K10684+K03868+K04706+K10598+K10576+K10589+K04554+K03361+K10592+K03357+K03362+K10685+K10590+K03355+K10580+K10579+K10578+K10601+K06689+K10688+K10686+K03869+K03362+K10259+K03094+K10582
Sulfur relay system	ko04122	10	Cordyceps0G011270.1;Cordyceps0G027430.1;Cordyceps0G039450.1;Cordyceps0G040490.1;Cordyceps0G059840.1;Cordyceps0G064910.1;Cordyceps0G077010.1;Cordyceps0G079610.1;Cordyceps0G082240.1;Cordyceps0G085900.1;	K14169+K01011+K03635+K01011+K03639+K14168+K14171+K11996+K12161+K04487
SNARE interactions in vesicular transport	ko04130	15	Cordyceps0G001690.1;Cordyceps0G017800.1;Cordyceps0G020620.1;Cordyceps0G024450.1;Cordyceps0G027520.1;Cordyceps0G031430.1;Cordyceps0G037340.1;Cordyceps0G045960.1;Cordyceps0G053230.1;Cordyceps0G056310.1;Cordyceps0G068220.1;Cordyceps0G081750.1;Cordyceps0G084170.1;Cordyceps0G092140.1;Cordyceps0G094880.1;	K08490+K08495+K08497+K08516+K08486+K08517+K08486+K08496+K08501+K08515+K08504+K08513+K08489+K08502+K08488
Regulation of autophagy	ko04140	15	Cordyceps0G002270.1;Cordyceps0G005920.1;Cordyceps0G008280.1;Cordyceps0G028060.1;Cordyceps0G029200.1;Cordyceps0G040960.1;Cordyceps0G044480.1;Cordyceps0G053080.1;Cordyceps0G059830.1;Cordyceps0G062460.1;Cordyceps0G064820.1;Cordyceps0G069430.1;Cordyceps0G075270.1;Cordyceps0G077810.1;Cordyceps0G089300.1;	K08343+K08339+K08269+K17888+K08342+K08334+K08333+K08341+K08329+K08336+K08331+K08332+K08337+K00914+K08330
Protein processing in endoplasmic reticulum	ko04141	75	Cordyceps0G000300.1;Cordyceps0G000380.1;Cordyceps0G004520.1;Cordyceps0G005610.1;Cordyceps0G007190.1;Cordyceps0G008890.1;Cordyceps0G009810.1;Cordyceps0G010110.1;Cordyceps0G012870.1;Cordyceps0G013960.1;Cordyceps0G014260.1;Cordyceps0G014520.1;Cordyceps0G015260.1;Cordyceps0G015510.1;Cordyceps0G018160.1;Cordyceps0G020560.1;Cordyceps0G020580.1;Cordyceps0G021190.1;Cordyceps0G022160.1;Cordyceps0G022500.1…	K14018+K01230+K08852+K03237+K03283+K13525+K12668+K12670+K09580+K14001+K07342+K14015+K04555+K05546+K09481+K08054+K12666+K13993+K07151+K09503+K08288+K01230+K10575+K03347+K12275+K13996+K14022+K14026+K03283+K01230+K11718+K13719+K09523+K14007+K16196+K13989+K01228+K04079+K14012+K09584+K06689+K12669+K01230+K04523+K01456+K01230+K09518+K10597+K09490+K09561+K14002+K10661+K13989+K03868+K14016+K14005+K04554+…
Endocytosis	ko04144	43	Cordyceps0G000930.1;Cordyceps0G005370.1;Cordyceps0G007190.1;Cordyceps0G007300.1;Cordyceps0G008340.1;Cordyceps0G008970.1;Cordyceps0G009450.1;Cordyceps0G010910.1;Cordyceps0G011380.1;Cordyceps0G017870.1;Cordyceps0G025120.1;Cordyceps0G025620.1;Cordyceps0G026980.1;Cordyceps0G030620.1;Cordyceps0G037480.1;Cordyceps0G038380.1;Cordyceps0G038400.1;Cordyceps0G038770.1;Cordyceps0G039020.1;Cordyceps0G040690.1…	K12197+K12190+K03283+K11824+K04646+K04393+K10591+K12183+K07904+K07937+K01115+K11827+K03283+K07897+K01115+K12196+K11866+K15053+K18443+K12492+K07889+K12493+K12184+K01115+K12199+K12200+K11826+K12194+K18442+K12189+K04705+K12471+K12486+K11839+K12182+K12188+K12191+K07941+K12193+K12198+K00889+K04513+K12195
Phagosome	ko04145	39	Cordyceps0G003340.1;Cordyceps0G007370.1;Cordyceps0G008200.1;Cordyceps0G011520.1;Cordyceps0G012030.1;Cordyceps0G013790.1;Cordyceps0G014260.1;Cordyceps0G018160.1;Cordyceps0G020560.1;Cordyceps0G022180.1;Cordyceps0G023960.1;Cordyceps0G025800.1;Cordyceps0G027620.1;Cordyceps0G030620.1;Cordyceps0G031430.1;Cordyceps0G033680.1;Cordyceps0G037520.1;Cordyceps0G039110.1;Cordyceps0G040270.1;Cordyceps0G040830.1…	K04392+K02154+K07375+K02152+K02148+K02144+K07342+K09481+K08054+K10415+K10413+K05692+K08008+K07897+K08517+K07375+K02155+K02149+K02151+K07889+K03661+K00921+K02155+K07375+K10416+K07374+K02147+K12182+K10956+K02146+K02145+K02150+K02155+K00914+K05692+K08008+K07374+K10089+K08488
Peroxisome	ko04146	43	Cordyceps0G000040.1;Cordyceps0G007110.1;Cordyceps0G007670.1;Cordyceps0G008220.1;Cordyceps0G008470.1;Cordyceps0G010170.1;Cordyceps0G014090.1;Cordyceps0G016140.1;Cordyceps0G018180.1;Cordyceps0G025450.1;Cordyceps0G026000.1;Cordyceps0G027640.1;Cordyceps0G027960.1;Cordyceps0G030280.1;Cordyceps0G032750.1;Cordyceps0G035220.1;Cordyceps0G037260.1;Cordyceps0G039240.1;Cordyceps0G044270.1;Cordyceps0G045200.1…	K13335+K00624+K13354+K13239+K13339+K12663+K13342+K04564+K15628+K13341+K13344+K13348+K13350+K03781+K00869+K00232+K13337+K08726+K13345+K00624+K07513+K00106+K01897+K03426+K08764+K01897+K07513+K03781+K01897+K00031+K04564+K00830+K15628+K13343+K04565+K01796+K13338+K13237+K13346+K04564+K13336+K03781+K08764

## Sheet: S3-GO
Supplementary Table S3. Statistics of GO annotation classification of Cordyceps javanica Bd01.
#GO_Function	Unigene_number	Unigene_ID
Biological Process	11160
Biological Process: 'de novo' AMP biosynthetic process (GO:0044208);	4	Cordyceps0G054410.1;Cordyceps0G027160.1;Cordyceps0G059010.1;Cordyceps0G058760.1
Biological Process: 'de novo' CTP biosynthetic process (GO:0044210);	1	Cordyceps0G056380.1
Biological Process: 'de novo' IMP biosynthetic process (GO:0006189);	8	Cordyceps0G027860.1;Cordyceps0G018960.1;Cordyceps0G092470.1;Cordyceps0G003710.1;Cordyceps0G069190.1;Cordyceps0G074250.1;Cordyceps0G059990.1;Cordyceps0G058760.1
Biological Process: 'de novo' L-methionine biosynthetic process (GO:0071266);	2	Cordyceps0G051760.1;Cordyceps0G045390.1
Biological Process: 'de novo' NAD biosynthetic process from tryptophan (GO:0034354);	5	Cordyceps0G089790.1;Cordyceps0G018950.1;Cordyceps0G067100.1;Cordyceps0G046330.1;Cordyceps0G084810.1
Biological Process: 'de novo' UMP biosynthetic process (GO:0044205);	2	Cordyceps0G025220.1;Cordyceps0G066830.1
Biological Process: 'de novo' cotranslational protein folding (GO:0051083);	1	Cordyceps0G078090.1
Biological Process: 'de novo' posttranslational protein folding (GO:0051084);	1	Cordyceps0G068500.1
Biological Process: 'de novo' protein folding (GO:0006458);	3	Cordyceps0G064070.1;Cordyceps0G044220.1;Cordyceps0G064060.1
Biological Process: 'de novo' pyrimidine nucleobase biosynthetic process (GO:0006207);	7	Cordyceps0G052400.1;Cordyceps0G040710.1;Cordyceps0G088720.1;Cordyceps0G066840.1;Cordyceps0G040720.1;Cordyceps0G066830.1;Cordyceps0G072690.1
Biological Process: (1->3)-beta-D-glucan biosynthetic process (GO:0006075);	1	Cordyceps0G028970.1
Biological Process: 2-oxoglutarate metabolic process (GO:0006103);	2	Cordyceps0G029320.1;Cordyceps0G029150.1
Biological Process: 3'-UTR-mediated mRNA stabilization (GO:0070935);	1	Cordyceps0G095430.1
Biological Process: 3'-phospho-5'-adenylyl sulfate transmembrane transport (GO:1902559);	1	Cordyceps0G036360.1
Biological Process: 3,4-dihydroxybenzoate biosynthetic process (GO:0046279);	1	Cordyceps0G018790.1
Biological Process: 3-keto-sphinganine metabolic process (GO:0006666);	1	Cordyceps0G090380.1
Biological Process: 5'-adenylyl sulfate transmembrane transport (GO:1902558);	1	Cordyceps0G036360.1
Biological Process: 5-phosphoribose 1-diphosphate biosynthetic process (GO:0006015);	2	Cordyceps0G038870.1;Cordyceps0G094290.1
Biological Process: 7-methylguanosine RNA capping (GO:0009452);	1	Cordyceps0G009790.1
Biological Process: 7-methylguanosine mRNA capping (GO:0006370);	6	Cordyceps0G064590.1;Cordyceps0G083290.1;Cordyceps0G019520.1;Cordyceps0G019190.1;Cordyceps0G093280.1;Cordyceps0G064710.1
Biological Process: ADP biosynthetic process (GO:0006172);	2	Cordyceps0G053130.1;Cordyceps0G016180.1
Biological Process: ADP metabolic process (GO:0046031);	1	Cordyceps0G033810.1
Biological Process: AMP biosynthetic process (GO:0006167);	1	Cordyceps0G092870.1
Biological Process: AMP metabolic process (GO:0046033);	2	Cordyceps0G016180.1;Cordyceps0G053130.1
Biological Process: AMP salvage (GO:0044209);	1	Cordyceps0G042230.1
Biological Process: ATP biosynthetic process (GO:0006754);	1	Cordyceps0G051870.1
Biological Process: ATP hydrolysis coupled proton transport (GO:0015991);	22	Cordyceps0G067370.1;Cordyceps0G077770.1;Cordyceps0G079590.1;Cordyceps0G049480.1;Cordyceps0G007650.1;Cordyceps0G048660.1;Cordyceps0G021510.1;Cordyceps0G052990.1;Cordyceps0G018320.1;Cordyceps0G007370.1;Cordyceps0G053600.1;Cordyceps0G084160.1;Cordyceps0G076590.1;Cordyceps0G073240.1;Cordyceps0G012030.1;Cordyceps0G037520.1;Cordyceps0G077200.1;Cordyceps0G041790.1;Cordyceps0G071240.1;Cordyceps0G013790.1…
Biological Process: ATP metabolic process (GO:0046034);	5	Cordyceps0G033810.1;Cordyceps0G067370.1;Cordyceps0G076590.1;Cordyceps0G053130.1;Cordyceps0G079590.1
Biological Process: ATP synthesis coupled electron transport (GO:0042773);	1	Cordyceps0G064000.1
Biological Process: ATP synthesis coupled proton transport (GO:0015986);	15	Cordyceps0G091890.1;Cordyceps0G006660.1;Cordyceps0G089400.1;Cordyceps0G007430.1;Cordyceps0G026090.1;Cordyceps0G021510.1;Cordyceps0G088690.1;Cordyceps0G026100.1;Cordyceps0G038690.1;Cordyceps0G007650.1;Cordyceps0G078080.1;Cordyceps0G022170.1;Cordyceps0G053600.1;Cordyceps0G078090.1;Cordyceps0G018320.1
Biological Process: ATP transport (GO:0015867);	2	Cordyceps0G060280.1;Cordyceps0G045300.1
Biological Process: ATP-dependent chromatin remodeling (GO:0043044);	7	Cordyceps0G025160.1;Cordyceps0G068180.1;Cordyceps0G015020.1;Cordyceps0G018210.1;Cordyceps0G014270.1;Cordyceps0G009510.1;Cordyceps0G045210.1
Biological Process: ATP-independent chaperone mediated protein folding (GO:1990507);	1	Cordyceps0G086080.1
Biological Process: Arp2/3 complex-mediated actin nucleation (GO:0034314);	7	Cordyceps0G071720.1;Cordyceps0G094740.1;Cordyceps0G002500.1;Cordyceps0G050800.1;Cordyceps0G019870.1;Cordyceps0G007320.1;Cordyceps0G089670.1
Biological Process: C-terminal protein lipidation (GO:0006501);	4	Cordyceps0G005920.1;Cordyceps0G075270.1;Cordyceps0G002270.1;Cordyceps0G062460.1
Biological Process: C-terminal protein methylation (GO:0006481);	2	Cordyceps0G016660.1;Cordyceps0G091300.1
Biological Process: CAAX-box protein processing (GO:0071586);	1	Cordyceps0G033100.1
Biological Process: CDP phosphorylation (GO:0061508);	1	Cordyceps0G015480.1
Biological Process: CDP-choline pathway (GO:0006657);	1	Cordyceps0G036800.1
Biological Process: CDP-diacylglycerol biosynthetic process (GO:0016024);	1	Cordyceps0G047080.1
Biological Process: CENP-A containing chromatin organization (GO:0061641);	3	Cordyceps0G047150.1;Cordyceps0G008030.1;Cordyceps0G085230.1
Biological Process: CENP-A containing nucleosome assembly (GO:0034080);	2	Cordyceps0G076370.1;Cordyceps0G036580.1
Biological Process: COP9 signalosome assembly (GO:0010387);	1	Cordyceps0G047810.1
Biological Process: COPI coating of Golgi vesicle (GO:0048205);	1	Cordyceps0G041270.1
Biological Process: COPII vesicle coating (GO:0048208);	2	Cordyceps0G070710.1;Cordyceps0G031240.1
Biological Process: COPII-coated vesicle budding (GO:0090114);	2	Cordyceps0G075600.1;Cordyceps0G094960.1
Biological Process: CTP biosynthetic process (GO:0006241);	1	Cordyceps0G015480.1
Biological Process: CTP salvage (GO:0044211);	1	Cordyceps0G038530.1
Biological Process: CUT catabolic process (GO:0071034);	1	Cordyceps0G051860.1
Biological Process: CVT pathway (GO:0032258);	17	Cordyceps0G084170.1;Cordyceps0G040960.1;Cordyceps0G060450.1;Cordyceps0G008280.1;Cordyceps0G029260.1;Cordyceps0G038810.1;Cordyceps0G075270.1;Cordyceps0G089300.1;Cordyceps0G005920.1;Cordyceps0G016210.1;Cordyceps0G028830.1;Cordyceps0G071720.1;Cordyceps0G094960.1;Cordyceps0G002270.1;Cordyceps0G028840.1;Cordyceps0G001780.1;Cordyceps0G062460.1
Biological Process: CVT vesicle assembly (GO:0071255);	1	Cordyceps0G069430.1
Biological Process: D-amino acid metabolic process (GO:0046416);	3	Cordyceps0G066650.1;Cordyceps0G007930.1;Cordyceps0G003530.1
Biological Process: D-galacturonate catabolic process (GO:0019698);	2	Cordyceps0G001680.1;Cordyceps0G076000.1
Biological Process: D-gluconate catabolic process (GO:0046177);	1	Cordyceps0G017830.1
Biological Process: D-leucine catabolic process (GO:1900832);	1	Cordyceps0G073010.1
Biological Process: D-ribose metabolic process (GO:0006014);	1	Cordyceps0G025410.1
Biological Process: D-tyrosine catabolic process (GO:1900829);	1	Cordyceps0G073010.1
Biological Process: D-xylose catabolic process (GO:0042843);	2	Cordyceps0G026100.1;Cordyceps0G049330.1
Biological Process: DNA 3' dephosphorylation involved in DNA repair (GO:0098504);	1	Cordyceps0G073940.1
Biological Process: DNA amplification (GO:0006277);	1	Cordyceps0G001930.1
Biological Process: DNA biosynthetic process (GO:0071897);	11	Cordyceps0G009020.1;Cordyceps0G018770.1;Cordyceps0G014970.1;Cordyceps0G030150.1;Cordyceps0G022430.1;Cordyceps0G076370.1;Cordyceps0G076360.1;Cordyceps0G094190.1;Cordyceps0G084060.1;Cordyceps0G052520.1;Cordyceps0G084070.1
Biological Process: DNA catabolic process (GO:0006308);	1	Cordyceps0G093770.1
Biological Process: DNA catabolic process, endonucleolytic (GO:0000737);	6	Cordyceps0G049010.1;Cordyceps0G048830.1;Cordyceps0G013530.1;Cordyceps0G031940.1;Cordyceps0G032520.1;Cordyceps0G002140.1
Biological Process: DNA catabolic process, exonucleolytic (GO:0000738);	1	Cordyceps0G002140.1
Biological Process: DNA damage checkpoint (GO:0000077);	5	Cordyceps0G030480.1;Cordyceps0G048690.1;Cordyceps0G090280.1;Cordyceps0G057780.1;Cordyceps0G052490.1
Biological Process: DNA damage induced protein phosphorylation (GO:0006975);	2	Cordyceps0G078430.1;Cordyceps0G078420.1
Biological Process: DNA dealkylation involved in DNA repair (GO:0006307);	4	Cordyceps0G045580.1;Cordyceps0G049050.1;Cordyceps0G025440.1;Cordyceps0G025430.1
Biological Process: DNA double-strand break processing involved in repair via synthesis-dependent strand annealing (GO:0010791);	1	Cordyceps0G048830.1
Biological Process: DNA duplex unwinding (GO:0032508);	21	Cordyceps0G063460.1;Cordyceps0G062760.1;Cordyceps0G016830.1;Cordyceps0G020760.1;Cordyceps0G044600.1;Cordyceps0G064220.1;Cordyceps0G028610.1;Cordyceps0G011040.1;Cordyceps0G024500.1;Cordyceps0G038720.1;Cordyceps0G086440.1;Cordyceps0G015740.1;Cordyceps0G063840.1;Cordyceps0G045430.1;Cordyceps0G045170.1;Cordyceps0G076260.1;Cordyceps0G090720.1;Cordyceps0G008830.1;Cordyceps0G087240.1;Cordyceps0G070460.1…
Biological Process: DNA integrity checkpoint (GO:0031570);	1	Cordyceps0G022280.1
Biological Process: DNA ligation (GO:0006266);	2	Cordyceps0G076510.1;Cordyceps0G076520.1
Biological Process: DNA ligation involved in DNA repair (GO:0051103);	4	Cordyceps0G094190.1;Cordyceps0G030150.1;Cordyceps0G076340.1;Cordyceps0G009020.1
Biological Process: DNA metabolic process (GO:0006259);	9	Cordyceps0G044740.1;Cordyceps0G042810.1;Cordyceps0G052360.1;Cordyceps0G037230.1;Cordyceps0G037990.1;Cordyceps0G047140.1;Cordyceps0G066690.1;Cordyceps0G053880.1;Cordyceps0G052290.1
Biological Process: DNA recombinase assembly (GO:0000730);	1	Cordyceps0G037040.1
Biological Process: DNA recombination (GO:0006310);	15	Cordyceps0G064010.1;Cordyceps0G076520.1;Cordyceps0G008830.1;Cordyceps0G076510.1;Cordyceps0G037320.1;Cordyceps0G032530.1;Cordyceps0G067490.1;Cordyceps0G094190.1;Cordyceps0G069350.1;Cordyceps0G042780.1;Cordyceps0G032520.1;Cordyceps0G030150.1;Cordyceps0G090720.1;Cordyceps0G009020.1;Cordyceps0G016520.1
Biological Process: DNA repair (GO:0006281);	65	Cordyceps0G016690.1;Cordyceps0G076510.1;Cordyceps0G060480.1;Cordyceps0G008830.1;Cordyceps0G077790.1;Cordyceps0G089840.1;Cordyceps0G027900.1;Cordyceps0G091280.1;Cordyceps0G052550.1;Cordyceps0G045530.1;Cordyceps0G064220.1;Cordyceps0G076520.1;Cordyceps0G012990.1;Cordyceps0G057780.1;Cordyceps0G089280.1;Cordyceps0G030090.1;Cordyceps0G040590.1;Cordyceps0G008700.1;Cordyceps0G003440.1;Cordyceps0G011810.1…
Biological Process: DNA replication (GO:0006260);	16	Cordyceps0G047120.1;Cordyceps0G062640.1;Cordyceps0G014490.1;Cordyceps0G076370.1;Cordyceps0G075010.1;Cordyceps0G042780.1;Cordyceps0G074740.1;Cordyceps0G067740.1;Cordyceps0G009020.1;Cordyceps0G087070.1;Cordyceps0G091310.1;Cordyceps0G002220.1;Cordyceps0G094190.1;Cordyceps0G069350.1;Cordyceps0G030150.1;Cordyceps0G023760.1
Biological Process: DNA replication checkpoint (GO:0000076);	1	Cordyceps0G091050.1
Biological Process: DNA replication initiation (GO:0006270);	21	Cordyceps0G005500.1;Cordyceps0G012370.1;Cordyceps0G070420.1;Cordyceps0G044710.1;Cordyceps0G028610.1;Cordyceps0G029930.1;Cordyceps0G038720.1;Cordyceps0G086440.1;Cordyceps0G045170.1;Cordyceps0G076360.1;Cordyceps0G053130.1;Cordyceps0G011030.1;Cordyceps0G053660.1;Cordyceps0G062450.1;Cordyceps0G074840.1;Cordyceps0G040160.1;Cordyceps0G009150.1;Cordyceps0G038710.1;Cordyceps0G094930.1;Cordyceps0G011950.1…
Biological Process: DNA replication proofreading (GO:0045004);	1	Cordyceps0G018490.1
Biological Process: DNA replication, Okazaki fragment processing (GO:0033567);	2	Cordyceps0G020760.1;Cordyceps0G091290.1
Biological Process: DNA replication, removal of RNA primer (GO:0043137);	3	Cordyceps0G085310.1;Cordyceps0G007140.1;Cordyceps0G085220.1
Biological Process: DNA replication, synthesis of RNA primer (GO:0006269);	2	Cordyceps0G081610.1;Cordyceps0G029930.1
Biological Process: DNA replication-dependent nucleosome assembly (GO:0006335);	3	Cordyceps0G017210.1;Cordyceps0G040990.1;Cordyceps0G023610.1
Biological Process: DNA replication-independent nucleosome assembly (GO:0006336);	4	Cordyceps0G017210.1;Cordyceps0G046620.1;Cordyceps0G029790.1;Cordyceps0G034720.1
Biological Process: DNA replication-independent nucleosome organization (GO:0034724);	2	Cordyceps0G086020.1;Cordyceps0G060740.1
Biological Process: DNA strand elongation involved in DNA replication (GO:0006271);	7	Cordyceps0G038790.1;Cordyceps0G038710.1;Cordyceps0G011030.1;Cordyceps0G004800.1;Cordyceps0G088700.1;Cordyceps0G045170.1;Cordyceps0G014150.1
Biological Process: DNA strand elongation involved in mitotic DNA replication (GO:1902983);	1	Cordyceps0G017930.1
Biological Process: DNA strand renaturation (GO:0000733);	3	Cordyceps0G045430.1;Cordyceps0G091290.1;Cordyceps0G062760.1
Biological Process: DNA synthesis involved in UV-damage excision repair (GO:1904161);	1	Cordyceps0G038790.1
Biological Process: DNA topological change (GO:0006265);	7	Cordyceps0G020710.1;Cordyceps0G013530.1;Cordyceps0G090630.1;Cordyceps0G088700.1;Cordyceps0G005500.1;Cordyceps0G024760.1;Cordyceps0G080760.1
Biological Process: DNA unwinding involved in DNA replication (GO:0006268);	4	Cordyceps0G038710.1;Cordyceps0G080760.1;Cordyceps0G020710.1;Cordyceps0G021070.1
Biological Process: DNA-dependent DNA replication (GO:0006261);	6	Cordyceps0G073560.1;Cordyceps0G086020.1;Cordyceps0G020500.1;Cordyceps0G032520.1;Cordyceps0G018210.1;Cordyceps0G060740.1
Biological Process: DNA-dependent DNA replication maintenance of fidelity (GO:0045005);	2	Cordyceps0G086210.1;Cordyceps0G085310.1
Biological Process: DNA-templated transcription, elongation (GO:0006354);	1	Cordyceps0G008150.1
Biological Process: DNA-templated transcription, initiation (GO:0006352);	5	Cordyceps0G082770.1;Cordyceps0G052770.1;Cordyceps0G007350.1;Cordyceps0G053400.1;Cordyceps0G088150.1
Biological Process: DNA-templated transcription, termination (GO:0006353);	5	Cordyceps0G087390.1;Cordyceps0G092910.1;Cordyceps0G048700.1;Cordyceps0G025740.1;Cordyceps0G062240.1
Biological Process: DNA-templated transcriptional open complex formation (GO:0001112);	1	Cordyceps0G034640.1
Biological Process: Dma1-dependent checkpoint (GO:0044810);	1	Cordyceps0G016470.1
Biological Process: ER to Golgi ceramide transport (GO:0035621);	1	Cordyceps0G045320.1
Biological Process: ER to Golgi vesicle-mediated transport (GO:0006888);	39	Cordyceps0G043220.1;Cordyceps0G053330.1;Cordyceps0G017800.1;Cordyceps0G031430.1;Cordyceps0G053210.1;Cordyceps0G003920.1;Cordyceps0G077710.1;Cordyceps0G089460.1;Cordyceps0G017660.1;Cordyceps0G052780.1;Cordyceps0G083960.1;Cordyceps0G055970.1;Cordyceps0G040690.1;Cordyceps0G046250.1;Cordyceps0G081090.1;Cordyceps0G038810.1;Cordyceps0G057580.1;Cordyceps0G073090.1;Cordyceps0G003590.1;Cordyceps0G045960.1…
Biological Process: ER-associated misfolded protein catabolic process (GO:0071712);	3	Cordyceps0G014520.1;Cordyceps0G064160.1;Cordyceps0G008890.1
Biological Process: ER-associated ubiquitin-dependent protein catabolic process (GO:0030433);	21	Cordyceps0G003470.1;Cordyceps0G088130.1;Cordyceps0G040960.1;Cordyceps0G014300.1;Cordyceps0G032010.1;Cordyceps0G052930.1;Cordyceps0G028050.1;Cordyceps0G059070.1;Cordyceps0G015260.1;Cordyceps0G013550.1;Cordyceps0G015830.1;Cordyceps0G068500.1;Cordyceps0G042360.1;Cordyceps0G065710.1;Cordyceps0G084270.1;Cordyceps0G020560.1;Cordyceps0G017620.1;Cordyceps0G025740.1;Cordyceps0G075600.1;Cordyceps0G088140.1…
Biological Process: ER-dependent peroxisome organization (GO:0032581);	2	Cordyceps0G093190.1;Cordyceps0G037260.1
Biological Process: FAD biosynthetic process (GO:0006747);	1	Cordyceps0G067170.1
Biological Process: FAD transmembrane transport (GO:0035350);	1	Cordyceps0G082220.1
Biological Process: G-protein coupled receptor signaling pathway (GO:0007186);	7	Cordyceps0G036390.1;Cordyceps0G004970.1;Cordyceps0G087080.1;Cordyceps0G020930.1;Cordyceps0G033050.1;Cordyceps0G037730.1;Cordyceps0G091070.1
Biological Process: G1 DNA damage checkpoint (GO:0044783);	1	Cordyceps0G010610.1
Biological Process: G1/S transition of mitotic cell cycle (GO:0000082);	8	Cordyceps0G092800.1;Cordyceps0G017690.1;Cordyceps0G018920.1;Cordyceps0G067840.1;Cordyceps0G093040.1;Cordyceps0G028630.1;Cordyceps0G060510.1;Cordyceps0G069800.1
Biological Process: G2/M transition of mitotic cell cycle (GO:0000086);	6	Cordyceps0G068180.1;Cordyceps0G015020.1;Cordyceps0G048690.1;Cordyceps0G074520.1;Cordyceps0G030460.1;Cordyceps0G093040.1
Biological Process: GDP metabolic process (GO:0046710);	1	Cordyceps0G074870.1
Biological Process: GDP-mannose biosynthetic process (GO:0009298);	2	Cordyceps0G072040.1;Cordyceps0G086550.1
Biological Process: GMP biosynthetic process (GO:0006177);	2	Cordyceps0G026260.1;Cordyceps0G051770.1
Biological Process: GMP metabolic process (GO:0046037);	1	Cordyceps0G074870.1
Biological Process: GPI anchor biosynthetic process (GO:0006506);	19	Cordyceps0G060680.1;Cordyceps0G018420.1;Cordyceps0G008510.1;Cordyceps0G075780.1;Cordyceps0G067550.1;Cordyceps0G018440.1;Cordyceps0G075250.1;Cordyceps0G052930.1;Cordyceps0G018430.1;Cordyceps0G045300.1;Cordyceps0G043500.1;Cordyceps0G042040.1;Cordyceps0G077340.1;Cordyceps0G035090.1;Cordyceps0G008300.1;Cordyceps0G093030.1;Cordyceps0G045320.1;Cordyceps0G041900.1;Cordyceps0G013430.1
Biological Process: GTP biosynthetic process (GO:0006183);	1	Cordyceps0G015480.1
Biological Process: GTP metabolic process (GO:0046039);	1	Cordyceps0G016180.1
Biological Process: Golgi inheritance (GO:0048313);	2	Cordyceps0G083850.1;Cordyceps0G076630.1
Biological Process: Golgi to endosome transport (GO:0006895);	11	Cordyceps0G085500.1;Cordyceps0G012310.1;Cordyceps0G090120.1;Cordyceps0G010630.1;Cordyceps0G040830.1;Cordyceps0G053000.1;Cordyceps0G060450.1;Cordyceps0G042590.1;Cordyceps0G024480.1;Cordyceps0G063140.1;Cordyceps0G052690.1
Biological Process: Golgi to plasma membrane protein transport (GO:0043001);	6	Cordyceps0G093060.1;Cordyceps0G000670.1;Cordyceps0G073200.1;Cordyceps0G085500.1;Cordyceps0G040690.1;Cordyceps0G052570.1
Biological Process: Golgi to plasma membrane transport (GO:0006893);	8	Cordyceps0G076630.1;Cordyceps0G024590.1;Cordyceps0G040350.1;Cordyceps0G075700.1;Cordyceps0G005730.1;Cordyceps0G045180.1;Cordyceps0G056880.1;Cordyceps0G060300.1
Biological Process: Golgi to vacuole transport (GO:0006896);	14	Cordyceps0G094640.1;Cordyceps0G083580.1;Cordyceps0G074820.1;Cordyceps0G094880.1;Cordyceps0G088670.1;Cordyceps0G007890.1;Cordyceps0G060450.1;Cordyceps0G044870.1;Cordyceps0G094450.1;Cordyceps0G084170.1;Cordyceps0G084150.1;Cordyceps0G030160.1;Cordyceps0G063140.1;Cordyceps0G081680.1
Biological Process: Golgi vesicle budding (GO:0048194);	1	Cordyceps0G094960.1
Biological Process: Golgi vesicle docking (GO:0048211);	3	Cordyceps0G073200.1;Cordyceps0G094960.1;Cordyceps0G053330.1
Biological Process: Golgi vesicle fusion to target membrane (GO:0048210);	1	Cordyceps0G060450.1
Biological Process: Golgi vesicle transport (GO:0048193);	5	Cordyceps0G023300.1;Cordyceps0G082560.1;Cordyceps0G076540.1;Cordyceps0G015690.1;Cordyceps0G029740.1
Biological Process: Group I intron splicing (GO:0000372);	1	Cordyceps0G056300.1
Biological Process: IMP metabolic process (GO:0046040);	1	Cordyceps0G054410.1
Biological Process: IMP salvage (GO:0032264);	1	Cordyceps0G011600.1
Biological Process: ITP metabolic process (GO:0046041);	1	Cordyceps0G016180.1
Biological Process: L-alpha-amino acid transmembrane transport (GO:1902475);	1	Cordyceps0G060580.1
Biological Process: L-arabinose catabolic process to xylulose 5-phosphate (GO:0019569);	1	Cordyceps0G026100.1
Biological Process: L-arabinose metabolic process (GO:0046373);	1	Cordyceps0G049110.1
Biological Process: L-arginine import across plasma membrane (GO:0097638);	1	Cordyceps0G030690.1
Biological Process: L-arginine transmembrane export from vacuole (GO:1990818);	1	Cordyceps0G030700.1
Biological Process: L-arginine transmembrane import into vacuole (GO:0090518);	1	Cordyceps0G006580.1
Biological Process: L-cystine transport (GO:0015811);	1	Cordyceps0G084710.1
Biological Process: L-glutamate import involved in cellular response to nitrogen starvation (GO:1901481);	1	Cordyceps0G006580.1
Biological Process: L-glutamate transmembrane import into vacuole (GO:0090515);	1	Cordyceps0G006580.1
Biological Process: L-histidine transmembrane export from vacuole (GO:0089708);	1	Cordyceps0G030700.1
Biological Process: L-histidine transmembrane import into vacuole (GO:0090513);	1	Cordyceps0G006580.1
Biological Process: L-kynurenine catabolic process (GO:0097053);	1	Cordyceps0G046330.1
Biological Process: L-kynurenine metabolic process (GO:0097052);	1	Cordyceps0G050940.1
Biological Process: L-lysine import involved in cellular response to nitrogen starvation (GO:1901482);	1	Cordyceps0G006580.1
Biological Process: L-lysine transmembrane export from vacuole (GO:0089707);	1	Cordyceps0G030700.1
Biological Process: L-lysine transmembrane import into vacuole (GO:0090517);	1	Cordyceps0G006580.1
Biological Process: L-lysine transmembrane transport (GO:1903401);	1	Cordyceps0G030690.1
Biological Process: L-methionine biosynthetic process from S-adenosylmethionine (GO:0019284);	3	Cordyceps0G004190.1;Cordyceps0G020630.1;Cordyceps0G060560.1
Biological Process: L-methionine biosynthetic process from homoserine via O-acetyl-L-homoserine and cystathionine (GO:0019280);	1	Cordyceps0G073060.1
Biological Process: L-methionine biosynthetic process from methylthioadenosine (GO:0019509);	6	Cordyceps0G060390.1;Cordyceps0G064460.1;Cordyceps0G020630.1;Cordyceps0G060560.1;Cordyceps0G004190.1;Cordyceps0G060400.1
Biological Process: L-ornithine transmembrane transport (GO:1903352);	1	Cordyceps0G017670.1
Biological Process: L-phenylalanine biosynthetic process (GO:0009094);	2	Cordyceps0G053010.1;Cordyceps0G040210.1
Biological Process: L-phenylalanine catabolic process (GO:0006559);	2	Cordyceps0G078170.1;Cordyceps0G065660.1
Biological Process: L-proline biosynthetic process (GO:0055129);	1	Cordyceps0G086930.1
Biological Process: L-serine biosynthetic process (GO:0006564);	5	Cordyceps0G006360.1;Cordyceps0G068360.1;Cordyceps0G083840.1;Cordyceps0G031370.1;Cordyceps0G029320.1
Biological Process: L-serine catabolic process (GO:0006565);	1	Cordyceps0G085200.1
Biological Process: L-serine metabolic process (GO:0006563);	2	Cordyceps0G023160.1;Cordyceps0G036420.1
Biological Process: L-serine transmembrane import into vacuole (GO:0090516);	1	Cordyceps0G006580.1
Biological Process: L-tyrosine transmembrane import into vacuole (GO:0090514);	1	Cordyceps0G006580.1
Biological Process: MAPK cascade (GO:0000165);	1	Cordyceps0G029450.1
Biological Process: MAPK cascade in response to starvation (GO:1990263);	2	Cordyceps0G078360.1;Cordyceps0G023890.1
Biological Process: MAPK cascade involved in ascospore formation (GO:1903695);	2	Cordyceps0G086250.1;Cordyceps0G052880.1
Biological Process: MAPK cascade involved in cell wall organization or biogenesis (GO:0000196);	4	Cordyceps0G052880.1;Cordyceps0G086250.1;Cordyceps0G049080.1;Cordyceps0G072130.1
Biological Process: MAPK cascade involved in conjugation with cellular fusion (GO:0071507);	2	Cordyceps0G086250.1;Cordyceps0G052880.1
Biological Process: MAPK cascade involved in osmosensory signaling pathway (GO:0000161);	4	Cordyceps0G087970.1;Cordyceps0G070140.1;Cordyceps0G052880.1;Cordyceps0G023890.1
Biological Process: MAPK import into nucleus involved in osmosensory signaling pathway (GO:0000208);	1	Cordyceps0G078360.1
Biological Process: Mo-molybdopterin cofactor biosynthetic process (GO:0006777);	6	Cordyceps0G059840.1;Cordyceps0G041800.1;Cordyceps0G079550.1;Cordyceps0G039450.1;Cordyceps0G014780.1;Cordyceps0G079610.1
Biological Process: N',N'',N'''-triacetylfusarinine C biosynthetic process (GO:1900551);	1	Cordyceps0G009760.1
Biological Process: N-acetylglucosamine catabolic process (GO:0006046);	1	Cordyceps0G049850.1
Biological Process: N-acetylglucosamine metabolic process (GO:0006044);	2	Cordyceps0G063370.1;Cordyceps0G063390.1
Biological Process: N-glycan processing (GO:0006491);	1	Cordyceps0G022790.1
Biological Process: N-terminal peptidyl-glutamic acid acetylation (GO:0018002);	1	Cordyceps0G057860.1
Biological Process: N-terminal peptidyl-glycine N-myristoylation (GO:0018008);	1	Cordyceps0G016770.1
Biological Process: N-terminal peptidyl-methionine acetylation (GO:0017196);	2	Cordyceps0G078360.1;Cordyceps0G084030.1
Biological Process: N-terminal peptidyl-serine acetylation (GO:0017198);	1	Cordyceps0G057860.1
Biological Process: N-terminal protein amino acid acetylation (GO:0006474);	3	Cordyceps0G029510.1;Cordyceps0G009740.1;Cordyceps0G007660.1
Biological Process: N-terminal protein amino acid methylation (GO:0006480);	1	Cordyceps0G038920.1
Biological Process: N-terminal protein myristoylation (GO:0006499);	1	Cordyceps0G043610.1
Biological Process: NAD biosynthesis via nicotinamide riboside salvage pathway (GO:0034356);	2	Cordyceps0G091520.1;Cordyceps0G017620.1
Biological Process: NAD biosynthetic process (GO:0009435);	5	Cordyceps0G004260.1;Cordyceps0G065210.1;Cordyceps0G081740.1;Cordyceps0G012500.1;Cordyceps0G043360.1
Biological Process: NAD metabolic process (GO:0019674);	3	Cordyceps0G085000.1;Cordyceps0G016930.1;Cordyceps0G021460.1
Biological Process: NADH metabolic process (GO:0006734);	1	Cordyceps0G054200.1
Biological Process: NADP biosynthetic process (GO:0006741);	3	Cordyceps0G085000.1;Cordyceps0G021460.1;Cordyceps0G016930.1
Biological Process: NLS-bearing protein import into nucleus (GO:0006607);	4	Cordyceps0G084160.1;Cordyceps0G089490.1;Cordyceps0G006740.1;Cordyceps0G045720.1
Biological Process: Okazaki fragment processing involved in mitotic DNA replication (GO:1903461);	1	Cordyceps0G094930.1
Biological Process: RNA (guanine-N7)-methylation (GO:0036265);	4	Cordyceps0G075850.1;Cordyceps0G064590.1;Cordyceps0G022510.1;Cordyceps0G075910.1
Biological Process: RNA 3'-end processing (GO:0031123);	2	Cordyceps0G037460.1;Cordyceps0G045190.1
Biological Process: RNA biosynthetic process (GO:0032774);	1	Cordyceps0G026920.1
Biological Process: RNA catabolic process (GO:0006401);	4	Cordyceps0G030980.1;Cordyceps0G082060.1;Cordyceps0G016520.1;Cordyceps0G007460.1
Biological Process: RNA export from nucleus (GO:0006405);	2	Cordyceps0G069800.1;Cordyceps0G022360.1
Biological Process: RNA import into nucleus (GO:0006404);	2	Cordyceps0G014760.1;Cordyceps0G010420.1
Biological Process: RNA metabolic process (GO:0016070);	13	Cordyceps0G021160.1;Cordyceps0G078300.1;Cordyceps0G045440.1;Cordyceps0G067690.1;Cordyceps0G020340.1;Cordyceps0G015310.1;Cordyceps0G008810.1;Cordyceps0G038980.1;Cordyceps0G088390.1;Cordyceps0G079010.1;Cordyceps0G026650.1;Cordyceps0G012940.1;Cordyceps0G038850.1
Biological Process: RNA methylation (GO:0001510);	2	Cordyceps0G062970.1;Cordyceps0G009790.1
Biological Process: RNA modification (GO:0009451);	2	Cordyceps0G030840.1;Cordyceps0G066140.1
Biological Process: RNA phosphodiester bond hydrolysis (GO:0090501);	2	Cordyceps0G004520.1;Cordyceps0G072250.1
Biological Process: RNA phosphodiester bond hydrolysis, endonucleolytic (GO:0090502);	29	Cordyceps0G017060.1;Cordyceps0G031970.1;Cordyceps0G007360.1;Cordyceps0G065460.1;Cordyceps0G007140.1;Cordyceps0G038990.1;Cordyceps0G006690.1;Cordyceps0G049400.1;Cordyceps0G031910.1;Cordyceps0G045060.1;Cordyceps0G016520.1;Cordyceps0G058340.1;Cordyceps0G018130.1;Cordyceps0G025100.1;Cordyceps0G091530.1;Cordyceps0G033400.1;Cordyceps0G000940.1;Cordyceps0G055060.1;Cordyceps0G062000.1;Cordyceps0G088280.1…
Biological Process: RNA phosphodiester bond hydrolysis, exonucleolytic (GO:0090503);	6	Cordyceps0G054120.1;Cordyceps0G065010.1;Cordyceps0G065020.1;Cordyceps0G053340.1;Cordyceps0G056300.1;Cordyceps0G076130.1
Biological Process: RNA polyadenylation (GO:0043631);	1	Cordyceps0G045190.1
Biological Process: RNA polymerase II complex import to nucleus (GO:0044376);	3	Cordyceps0G074550.1;Cordyceps0G088950.1;Cordyceps0G041810.1
Biological Process: RNA polymerase II transcriptional preinitiation complex assembly (GO:0051123);	17	Cordyceps0G057550.1;Cordyceps0G017990.1;Cordyceps0G026070.1;Cordyceps0G026350.1;Cordyceps0G013370.1;Cordyceps0G039890.1;Cordyceps0G038830.1;Cordyceps0G063620.1;Cordyceps0G048790.1;Cordyceps0G043920.1;Cordyceps0G041780.1;Cordyceps0G083020.1;Cordyceps0G062620.1;Cordyceps0G052720.1;Cordyceps0G063850.1;Cordyceps0G031560.1;Cordyceps0G082750.1
Biological Process: RNA polymerase III complex localization to nucleus (GO:1990022);	2	Cordyceps0G041810.1;Cordyceps0G088950.1
Biological Process: RNA polymerase III transcriptional preinitiation complex assembly (GO:0070898);	2	Cordyceps0G063620.1;Cordyceps0G034640.1
Biological Process: RNA polymerase III type 1 promoter transcriptional preinitiation complex assembly (GO:0000999);	1	Cordyceps0G033160.1
Biological Process: RNA polymerase III type 2 promoter transcriptional preinitiation complex assembly (GO:0001021);	1	Cordyceps0G033160.1
Biological Process: RNA processing (GO:0006396);	17	Cordyceps0G094270.1;Cordyceps0G044020.1;Cordyceps0G067730.1;Cordyceps0G091530.1;Cordyceps0G030950.1;Cordyceps0G082060.1;Cordyceps0G002780.1;Cordyceps0G077030.1;Cordyceps0G055060.1;Cordyceps0G067040.1;Cordyceps0G036450.1;Cordyceps0G016430.1;Cordyceps0G045060.1;Cordyceps0G043980.1;Cordyceps0G063640.1;Cordyceps0G030850.1;Cordyceps0G012840.1
Biological Process: RNA splicing (GO:0008380);	2	Cordyceps0G029080.1;Cordyceps0G076390.1
Biological Process: RNA surveillance (GO:0071025);	1	Cordyceps0G049400.1
Biological Process: RNA-dependent DNA biosynthetic process (GO:0006278);	5	Cordyceps0G053730.1;Cordyceps0G017570.1;Cordyceps0G085220.1;Cordyceps0G085310.1;Cordyceps0G058340.1
Biological Process: Ras protein signal transduction (GO:0007265);	3	Cordyceps0G044770.1;Cordyceps0G060790.1;Cordyceps0G013110.1
Biological Process: Rho protein signal transduction (GO:0007266);	1	Cordyceps0G045180.1
Biological Process: S-adenosyl-L-methionine transmembrane transport (GO:1901962);	1	Cordyceps0G010790.1
Biological Process: S-adenosylhomocysteine catabolic process (GO:0019510);	1	Cordyceps0G008680.1
Biological Process: S-adenosylmethionine biosynthetic process (GO:0006556);	1	Cordyceps0G088940.1
Biological Process: SCF complex disassembly in response to cadmium stress (GO:1990171);	1	Cordyceps0G008890.1
Biological Process: SCF-dependent proteasomal ubiquitin-dependent protein catabolic process (GO:0031146);	5	Cordyceps0G030460.1;Cordyceps0G092430.1;Cordyceps0G060510.1;Cordyceps0G093040.1;Cordyceps0G050140.1
Biological Process: SNARE complex assembly (GO:0035493);	1	Cordyceps0G053330.1
Biological Process: SNARE complex disassembly (GO:0035494);	3	Cordyceps0G073200.1;Cordyceps0G064350.1;Cordyceps0G094960.1
Biological Process: SREBP signaling pathway (GO:0032933);	1	Cordyceps0G063440.1
Biological Process: SRP-dependent cotranslational protein targeting to membrane (GO:0006614);	7	Cordyceps0G025290.1;Cordyceps0G084130.1;Cordyceps0G091930.1;Cordyceps0G066660.1;Cordyceps0G024080.1;Cordyceps0G077560.1;Cordyceps0G029340.1
Biological Process: SRP-dependent cotranslational protein targeting to membrane, translocation (GO:0006616);	4	Cordyceps0G068500.1;Cordyceps0G013960.1;Cordyceps0G007190.1;Cordyceps0G014260.1
Biological Process: TOR signaling (GO:0031929);	7	Cordyceps0G067840.1;Cordyceps0G024770.1;Cordyceps0G076740.1;Cordyceps0G037700.1;Cordyceps0G015410.1;Cordyceps0G070070.1;Cordyceps0G060570.1
Biological Process: TORC1 signaling (GO:0038202);	1	Cordyceps0G020310.1
Biological Process: TORC2 signaling (GO:0038203);	1	Cordyceps0G029550.1
Biological Process: U1 snRNA 3'-end processing (GO:0034473);	4	Cordyceps0G052580.1;Cordyceps0G033330.1;Cordyceps0G018330.1;Cordyceps0G063970.1
Biological Process: U2 snRNA 3'-end processing (GO:0034474);	1	Cordyceps0G063970.1
Biological Process: U2-type prespliceosome assembly (GO:1903241);	1	Cordyceps0G017760.1
Biological Process: U4 snRNA 3'-end processing (GO:0034475);	6	Cordyceps0G089250.1;Cordyceps0G052580.1;Cordyceps0G081660.1;Cordyceps0G063970.1;Cordyceps0G018330.1;Cordyceps0G033330.1
Biological Process: U5 snRNA 3'-end processing (GO:0034476);	5	Cordyceps0G052580.1;Cordyceps0G063970.1;Cordyceps0G018330.1;Cordyceps0G033330.1;Cordyceps0G089250.1
Biological Process: UDP-N-acetylglucosamine biosynthetic process (GO:0006048);	1	Cordyceps0G001610.1
Biological Process: UDP-galactose transmembrane import into Golgi lumen (GO:0097624);	1	Cordyceps0G046640.1
Biological Process: UDP-galactose transmembrane transport (GO:0072334);	1	Cordyceps0G095420.1
Biological Process: UDP-glucose metabolic process (GO:0006011);	1	Cordyceps0G020970.1
Biological Process: UDP-glucose transport (GO:0015786);	2	Cordyceps0G014860.1;Cordyceps0G095420.1
Biological Process: UDP-glucosylation (GO:0097359);	1	Cordyceps0G028910.1
Biological Process: UMP salvage (GO:0044206);	1	Cordyceps0G038530.1
Biological Process: UTP biosynthetic process (GO:0006228);	1	Cordyceps0G015480.1
Biological Process: UV-damage excision repair (GO:0070914);	7	Cordyceps0G004800.1;Cordyceps0G017430.1;Cordyceps0G082450.1;Cordyceps0G004790.1;Cordyceps0G014440.1;Cordyceps0G030790.1;Cordyceps0G020710.1
Biological Process: UV-damage excision repair, DNA incision (GO:1990731);	1	Cordyceps0G076670.1
Biological Process: [2Fe-2S] cluster assembly (GO:0044571);	2	Cordyceps0G061240.1;Cordyceps0G085900.1
Biological Process: acetate transport (GO:0006846);	1	Cordyceps0G091680.1
Biological Process: acetyl-CoA biosynthetic process from acetate (GO:0019427);	1	Cordyceps0G051890.1
Biological Process: acetyl-CoA biosynthetic process from pyruvate (GO:0006086);	5	Cordyceps0G061820.1;Cordyceps0G091010.1;Cordyceps0G009040.1;Cordyceps0G000900.1;Cordyceps0G009050.1
Biological Process: acetyl-CoA transport (GO:0015876);	1	Cordyceps0G079070.1
Biological Process: actin cortical patch assembly (GO:0000147);	7	Cordyceps0G044120.1;Cordyceps0G007320.1;Cordyceps0G001910.1;Cordyceps0G027230.1;Cordyceps0G002500.1;Cordyceps0G094740.1;Cordyceps0G029530.1
Biological Process: actin cortical patch internalization (GO:0044397);	2	Cordyceps0G029530.1;Cordyceps0G001910.1
Biological Process: actin cortical patch localization (GO:0051666);	8	Cordyceps0G050160.1;Cordyceps0G094740.1;Cordyceps0G086700.1;Cordyceps0G036330.1;Cordyceps0G078150.1;Cordyceps0G085890.1;Cordyceps0G050800.1;Cordyceps0G087730.1
Biological Process: actin cortical patch organization (GO:0044396);	2	Cordyceps0G024470.1;Cordyceps0G092410.1
Biological Process: actin crosslink formation (GO:0051764);	1	Cordyceps0G036330.1
Biological Process: actin cytoskeleton organization (GO:0030036);	9	Cordyceps0G029550.1;Cordyceps0G031290.1;Cordyceps0G042590.1;Cordyceps0G068310.1;Cordyceps0G051290.1;Cordyceps0G067840.1;Cordyceps0G092120.1;Cordyceps0G043220.1;Cordyceps0G085280.1
Biological Process: actin cytoskeleton reorganization (GO:0031532);	2	Cordyceps0G050160.1;Cordyceps0G091460.1
Biological Process: actin filament bundle assembly (GO:0051017);	2	Cordyceps0G036330.1;Cordyceps0G083540.1
Biological Process: actin filament debranching (GO:0071846);	1	Cordyceps0G044120.1
Biological Process: actin filament depolymerization (GO:0030042);	3	Cordyceps0G092410.1;Cordyceps0G048590.1;Cordyceps0G081340.1
Biological Process: actin filament organization (GO:0007015);	9	Cordyceps0G064850.1;Cordyceps0G050160.1;Cordyceps0G044770.1;Cordyceps0G002170.1;Cordyceps0G007800.1;Cordyceps0G078360.1;Cordyceps0G073410.1;Cordyceps0G041150.1;Cordyceps0G048430.1
Biological Process: actin filament polymerization (GO:0030041);	1	Cordyceps0G011590.1
Biological Process: actin filament reorganization involved in cell cycle (GO:0030037);	1	Cordyceps0G040690.1
Biological Process: actin filament severing (GO:0051014);	3	Cordyceps0G091970.1;Cordyceps0G044770.1;Cordyceps0G092410.1
Biological Process: actin filament-based process (GO:0030029);	2	Cordyceps0G044870.1;Cordyceps0G026570.1
Biological Process: actin nucleation (GO:0045010);	2	Cordyceps0G072730.1;Cordyceps0G091970.1
Biological Process: activation of MAPK activity (GO:0000187);	1	Cordyceps0G087500.1
Biological Process: activation of MAPK activity involved in conjugation with cellular fusion (GO:0071508);	1	Cordyceps0G086250.1
Biological Process: activation of MAPK activity involved in osmosensory signaling pathway (GO:0000169);	1	Cordyceps0G078360.1
Biological Process: activation of MAPKK activity (GO:0000186);	3	Cordyceps0G052880.1;Cordyceps0G089070.1;Cordyceps0G023330.1
Biological Process: activation of MAPKKK activity (GO:0000185);	2	Cordyceps0G023330.1;Cordyceps0G052880.1
Biological Process: activation of MAPKKK activity involved in osmosensory signaling pathway (GO:0000167);	1	Cordyceps0G001570.1
Biological Process: activation of bipolar cell growth (GO:0051519);	3	Cordyceps0G086790.1;Cordyceps0G022490.1;Cordyceps0G048590.1
Biological Process: activation of protein kinase activity (GO:0032147);	6	Cordyceps0G037700.1;Cordyceps0G054820.1;Cordyceps0G021140.1;Cordyceps0G007440.1;Cordyceps0G043990.1;Cordyceps0G070420.1
Biological Process: activation of reciprocal meiotic recombination (GO:0010846);	1	Cordyceps0G081300.1
Biological Process: active evasion of host immune response via regulation of host complement system (GO:0042784);	1	Cordyceps0G026330.1
Biological Process: actomyosin contractile ring contraction (GO:0000916);	2	Cordyceps0G082310.1;Cordyceps0G025800.1
Biological Process: acyl-CoA metabolic process (GO:0006637);	2	Cordyceps0G039410.1;Cordyceps0G049280.1
Biological Process: adaptation of signaling pathway by response to pheromone involved in conjugation with cellular fusion (GO:0000754);	3	Cordyceps0G018590.1;Cordyceps0G083200.1;Cordyceps0G008790.1
Biological Process: adenine biosynthetic process (GO:0046084);	3	Cordyceps0G050030.1;Cordyceps0G073060.1;Cordyceps0G092470.1
Biological Process: adenine catabolic process (GO:0006146);	1	Cordyceps0G050280.1
Biological Process: adenine metabolic process (GO:0046083);	1	Cordyceps0G018960.1
Biological Process: adenine nucleotide transport (GO:0051503);	1	Cordyceps0G010820.1
Biological Process: adenine salvage (GO:0006168);	1	Cordyceps0G042230.1
Biological Process: adenosine catabolic process (GO:0006154);	1	Cordyceps0G024700.1
Biological Process: adenosine to inosine editing (GO:0006382);	1	Cordyceps0G065450.1
Biological Process: adenylate cyclase-activating glucose-activated G-protein coupled receptor signaling pathway (GO:0010619);	1	Cordyceps0G023910.1
Biological Process: adenylate cyclase-modulating G-protein coupled receptor signaling pathway (GO:0007188);	1	Cordyceps0G013110.1
Biological Process: aerobic respiration (GO:0009060);	19	Cordyceps0G071840.1;Cordyceps0G002130.1;Cordyceps0G036090.1;Cordyceps0G017710.1;Cordyceps0G094620.1;Cordyceps0G067310.1;Cordyceps0G029360.1;Cordyceps0G041980.1;Cordyceps0G057800.1;Cordyceps0G064440.1;Cordyceps0G003290.1;Cordyceps0G005190.1;Cordyceps0G090460.1;Cordyceps0G068280.1;Cordyceps0G024540.1;Cordyceps0G049270.1;Cordyceps0G086950.1;Cordyceps0G075670.1;Cordyceps0G077820.1
Biological Process: age-dependent response to oxidative stress involved in chronological cell aging (GO:0001324);	2	Cordyceps0G012190.1;Cordyceps0G020330.1
Biological Process: age-dependent response to reactive oxygen species involved in chronological cell aging (GO:0001320);	2	Cordyceps0G073590.1;Cordyceps0G078190.1
Biological Process: alcohol metabolic process (GO:0006066);	1	Cordyceps0G068060.1
Biological Process: allantoin catabolic process (GO:0000256);	3	Cordyceps0G009350.1;Cordyceps0G037990.1;Cordyceps0G057060.1
Biological Process: alpha-ketoglutarate transport (GO:0015742);	1	Cordyceps0G051830.1
Biological Process: amine catabolic process (GO:0009310);	1	Cordyceps0G067970.1
Biological Process: amine metabolic process (GO:0009308);	6	Cordyceps0G093500.1;Cordyceps0G013240.1;Cordyceps0G028130.1;Cordyceps0G081920.1;Cordyceps0G013250.1;Cordyceps0G067110.1
Biological Process: amino acid catabolic process to alcohol via Ehrlich pathway (GO:0000947);	1	Cordyceps0G050790.1
Biological Process: amino acid transmembrane transport (GO:0003333);	49	Cordyceps0G063070.1;Cordyceps0G044460.1;Cordyceps0G079820.1;Cordyceps0G049920.1;Cordyceps0G036080.1;Cordyceps0G079900.1;Cordyceps0G092620.1;Cordyceps0G015160.1;Cordyceps0G087120.1;Cordyceps0G001500.1;Cordyceps0G013750.1;Cordyceps0G061970.1;Cordyceps0G023720.1;Cordyceps0G057380.1;Cordyceps0G014010.1;Cordyceps0G078700.1;Cordyceps0G092480.1;Cordyceps0G058870.1;Cordyceps0G071290.1;Cordyceps0G062430.1…
Biological Process: amino acid transport (GO:0006865);	2	Cordyceps0G017660.1;Cordyceps0G057350.1
Biological Process: amino sugar catabolic process (GO:0046348);	1	Cordyceps0G038050.1
Biological Process: amino sugar metabolic process (GO:0006040);	2	Cordyceps0G012510.1;Cordyceps0G012520.1
Biological Process: ammonium transmembrane transport (GO:0072488);	1	Cordyceps0G020900.1
Biological Process: anaphase-promoting complex-dependent catabolic process (GO:0031145);	7	Cordyceps0G027420.1;Cordyceps0G039800.1;Cordyceps0G076320.1;Cordyceps0G052760.1;Cordyceps0G053930.1;Cordyceps0G018240.1;Cordyceps0G043230.1
Biological Process: anatomical structure development (GO:0048856);	2	Cordyceps0G080820.1;Cordyceps0G036940.1
Biological Process: anion transport (GO:0006820);	8	Cordyceps0G049890.1;Cordyceps0G032570.1;Cordyceps0G046180.1;Cordyceps0G059210.1;Cordyceps0G019930.1;Cordyceps0G001140.1;Cordyceps0G013350.1;Cordyceps0G066630.1
Biological Process: anthranilate metabolic process (GO:0043420);	3	Cordyceps0G046330.1;Cordyceps0G089790.1;Cordyceps0G018950.1
Biological Process: antisense RNA transcript catabolic process (GO:0071041);	1	Cordyceps0G051860.1
Biological Process: apoptotic DNA fragmentation (GO:0006309);	1	Cordyceps0G016520.1
Biological Process: apoptotic process (GO:0006915);	5	Cordyceps0G065250.1;Cordyceps0G042600.1;Cordyceps0G021070.1;Cordyceps0G081270.1;Cordyceps0G067150.1
Biological Process: arabinan catabolic process (GO:0031222);	1	Cordyceps0G049110.1
Biological Process: arabinose catabolic process (GO:0019568);	1	Cordyceps0G049330.1
Biological Process: arabinose metabolic process (GO:0019566);	1	Cordyceps0G041070.1
Biological Process: arginine biosynthetic process (GO:0006526);	10	Cordyceps0G081740.1;Cordyceps0G045330.1;Cordyceps0G020580.1;Cordyceps0G040720.1;Cordyceps0G076600.1;Cordyceps0G000900.1;Cordyceps0G020650.1;Cordyceps0G014530.1;Cordyceps0G017670.1;Cordyceps0G063510.1
Biological Process: arginine biosynthetic process via ornithine (GO:0042450);	3	Cordyceps0G006920.1;Cordyceps0G052080.1;Cordyceps0G058890.1
Biological Process: arginine homeostasis (GO:0090465);	2	Cordyceps0G076590.1;Cordyceps0G079590.1
Biological Process: arginine metabolic process (GO:0006525);	2	Cordyceps0G038350.1;Cordyceps0G051070.1
Biological Process: arginine transport (GO:0015809);	1	Cordyceps0G073740.1
Biological Process: arginyl-tRNA aminoacylation (GO:0006420);	1	Cordyceps0G042140.1
Biological Process: aromatic amino acid family biosynthetic process (GO:0009073);	7	Cordyceps0G020380.1;Cordyceps0G066280.1;Cordyceps0G053380.1;Cordyceps0G000430.1;Cordyceps0G049650.1;Cordyceps0G000840.1;Cordyceps0G018680.1
Biological Process: aromatic amino acid family metabolic process (GO:0009072);	3	Cordyceps0G075200.1;Cordyceps0G065180.1;Cordyceps0G074400.1
Biological Process: aromatic compound biosynthetic process (GO:0019438);	1	Cordyceps0G042960.1
Biological Process: aromatic compound catabolic process (GO:0019439);	2	Cordyceps0G070620.1;Cordyceps0G017350.1
Biological Process: arsenite transport (GO:0015700);	1	Cordyceps0G091680.1
Biological Process: ascospore formation (GO:0030437);	16	Cordyceps0G090600.1;Cordyceps0G036330.1;Cordyceps0G048830.1;Cordyceps0G083680.1;Cordyceps0G030880.1;Cordyceps0G023910.1;Cordyceps0G091050.1;Cordyceps0G024520.1;Cordyceps0G022490.1;Cordyceps0G032010.1;Cordyceps0G018340.1;Cordyceps0G037510.1;Cordyceps0G075650.1;Cordyceps0G083430.1;Cordyceps0G071870.1;Cordyceps0G003340.1
Biological Process: ascospore wall assembly (GO:0030476);	6	Cordyceps0G071720.1;Cordyceps0G022460.1;Cordyceps0G041150.1;Cordyceps0G082310.1;Cordyceps0G003850.1;Cordyceps0G025800.1
Biological Process: ascospore-type prospore assembly (GO:0031321);	3	Cordyceps0G011700.1;Cordyceps0G005730.1;Cordyceps0G064810.1
Biological Process: ascospore-type prospore membrane assembly (GO:0032120);	5	Cordyceps0G037340.1;Cordyceps0G031580.1;Cordyceps0G077810.1;Cordyceps0G074350.1;Cordyceps0G040190.1
Biological Process: ascospore-type prospore-specific spindle pole body remodeling (GO:0031322);	2	Cordyceps0G020590.1;Cordyceps0G082560.1
Biological Process: asparagine biosynthetic process (GO:0006529);	2	Cordyceps0G082970.1;Cordyceps0G037280.1
Biological Process: asparagine biosynthetic process from oxaloacetate (GO:0019266);	1	Cordyceps0G053040.1
Biological Process: asparaginyl-tRNA aminoacylation (GO:0006421);	1	Cordyceps0G008950.1
Biological Process: aspartate biosynthetic process (GO:0006532);	1	Cordyceps0G053040.1
Biological Process: aspartate family amino acid biosynthetic process (GO:0009067);	1	Cordyceps0G056930.1
Biological Process: aspartate metabolic process (GO:0006531);	1	Cordyceps0G077320.1
Biological Process: aspartyl-tRNA aminoacylation (GO:0006422);	3	Cordyceps0G059140.1;Cordyceps0G045100.1;Cordyceps0G076740.1
Biological Process: asperfuranone biosynthetic process (GO:1900554);	2	Cordyceps0G042980.1;Cordyceps0G037410.1
Biological Process: assembly of large subunit precursor of preribosome (GO:1902626);	9	Cordyceps0G077020.1;Cordyceps0G093370.1;Cordyceps0G083870.1;Cordyceps0G053830.1;Cordyceps0G014100.1;Cordyceps0G025210.1;Cordyceps0G007400.1;Cordyceps0G074470.1;Cordyceps0G044100.1
Biological Process: astral microtubule organization (GO:0030953);	2	Cordyceps0G086790.1;Cordyceps0G038310.1
Biological Process: asymmetric protein localization (GO:0008105);	1	Cordyceps0G086700.1
Biological Process: asymmetric protein localization to old mitotic spindle pole body (GO:0061509);	1	Cordyceps0G085070.1
Biological Process: attachment of GPI anchor to protein (GO:0016255);	4	Cordyceps0G029050.1;Cordyceps0G024120.1;Cordyceps0G028180.1;Cordyceps0G045800.1
Biological Process: attachment of mitotic spindle microtubules to kinetochore (GO:0051315);	8	Cordyceps0G077980.1;Cordyceps0G036180.1;Cordyceps0G038310.1;Cordyceps0G044160.1;Cordyceps0G091050.1;Cordyceps0G011820.1;Cordyceps0G007850.1;Cordyceps0G092130.1
Biological Process: attachment of spindle microtubules to kinetochore (GO:0008608);	5	Cordyceps0G024970.1;Cordyceps0G093400.1;Cordyceps0G067280.1;Cordyceps0G007150.1;Cordyceps0G006610.1
Biological Process: attachment of spindle microtubules to kinetochore involved in homologous chromosome segregation (GO:0051455);	3	Cordyceps0G093300.1;Cordyceps0G082040.1;Cordyceps0G077710.1
Biological Process: autolysis (GO:0001896);	1	Cordyceps0G006260.1
Biological Process: autophagosome assembly (GO:0000045);	5	Cordyceps0G073200.1;Cordyceps0G032010.1;Cordyceps0G008280.1;Cordyceps0G002270.1;Cordyceps0G062460.1
Biological Process: autophagy (GO:0006914);	6	Cordyceps0G057710.1;Cordyceps0G005730.1;Cordyceps0G064350.1;Cordyceps0G001780.1;Cordyceps0G090100.1;Cordyceps0G059830.1
Biological Process: axial cellular bud site selection (GO:0007120);	1	Cordyceps0G075380.1
Biological Process: barbed-end actin filament capping (GO:0051016);	4	Cordyceps0G063270.1;Cordyceps0G063280.1;Cordyceps0G013190.1;Cordyceps0G091970.1
Biological Process: barrier septum assembly (GO:0000917);	6	Cordyceps0G028880.1;Cordyceps0G048550.1;Cordyceps0G067700.1;Cordyceps0G088560.1;Cordyceps0G082200.1;Cordyceps0G090600.1
Biological Process: base-excision repair (GO:0006284);	11	Cordyceps0G048830.1;Cordyceps0G073940.1;Cordyceps0G026890.1;Cordyceps0G056540.1;Cordyceps0G089630.1;Cordyceps0G064540.1;Cordyceps0G015550.1;Cordyceps0G018490.1;Cordyceps0G020830.1;Cordyceps0G002140.1;Cordyceps0G024800.1
Biological Process: base-excision repair, AP site formation (GO:0006285);	1	Cordyceps0G050700.1
Biological Process: base-excision repair, base-free sugar-phosphate removal (GO:0006286);	1	Cordyceps0G082450.1
Biological Process: basic amino acid transmembrane transport (GO:1990822);	1	Cordyceps0G023390.1
Biological Process: basic amino acid transport (GO:0015802);	3	Cordyceps0G076710.1;Cordyceps0G090900.1;Cordyceps0G036610.1
Biological Process: benzene-containing compound metabolic process (GO:0042537);	1	Cordyceps0G022900.1
Biological Process: beta-alanine metabolic process (GO:0019482);	1	Cordyceps0G081880.1
Biological Process: bilirubin transport (GO:0015723);	1	Cordyceps0G054160.1
Biological Process: biological regulation (GO:0065007);	4	Cordyceps0G082320.1;Cordyceps0G032410.1;Cordyceps0G091310.1;Cordyceps0G037200.1
Biological Process: biosynthetic process (GO:0009058);	24	Cordyceps0G082400.1;Cordyceps0G080350.1;Cordyceps0G035460.1;Cordyceps0G050950.1;Cordyceps0G047210.1;Cordyceps0G064750.1;Cordyceps0G079520.1;Cordyceps0G059870.1;Cordyceps0G016160.1;Cordyceps0G064610.1;Cordyceps0G082030.1;Cordyceps0G056620.1;Cordyceps0G012540.1;Cordyceps0G074040.1;Cordyceps0G070130.1;Cordyceps0G016600.1;Cordyceps0G015680.1;Cordyceps0G066920.1;Cordyceps0G038800.1;Cordyceps0G022760.1…
Biological Process: biotin biosynthetic process (GO:0009102);	4	Cordyceps0G074050.1;Cordyceps0G074030.1;Cordyceps0G046090.1;Cordyceps0G047710.1
Biological Process: bipolar cellular bud site selection (GO:0007121);	1	Cordyceps0G086790.1
Biological Process: borate transmembrane transport (GO:0035445);	1	Cordyceps0G039550.1
Biological Process: box C/D snoRNA 3'-end processing (GO:0000494);	1	Cordyceps0G084340.1
Biological Process: box C/D snoRNA processing (GO:0034963);	1	Cordyceps0G063970.1
Biological Process: box C/D snoRNP assembly (GO:0000492);	2	Cordyceps0G064220.1;Cordyceps0G063840.1
Biological Process: box H/ACA snoRNA processing (GO:0034964);	1	Cordyceps0G063970.1
Biological Process: branched-chain amino acid biosynthetic process (GO:0009082);	5	Cordyceps0G049160.1;Cordyceps0G071570.1;Cordyceps0G062730.1;Cordyceps0G052070.1;Cordyceps0G056650.1
Biological Process: branched-chain amino acid metabolic process (GO:0009081);	1	Cordyceps0G004360.1
Biological Process: branched-chain amino acid transport (GO:0015803);	1	Cordyceps0G060580.1
Biological Process: budding cell apical bud growth (GO:0007118);	8	Cordyceps0G053270.1;Cordyceps0G093920.1;Cordyceps0G053280.1;Cordyceps0G086790.1;Cordyceps0G021140.1;Cordyceps0G008970.1;Cordyceps0G014230.1;Cordyceps0G083850.1
Biological Process: budding cell bud growth (GO:0007117);	3	Cordyceps0G083830.1;Cordyceps0G091460.1;Cordyceps0G069680.1
Biological Process: budding cell isotropic bud growth (GO:0007119);	1	Cordyceps0G008970.1
Biological Process: cAMP biosynthetic process (GO:0006171);	1	Cordyceps0G013110.1
Biological Process: cAMP catabolic process (GO:0006198);	1	Cordyceps0G092060.1
Biological Process: cAMP-mediated signaling (GO:0019933);	1	Cordyceps0G063900.1
Biological Process: cadmium ion import into vacuole (GO:0036249);	1	Cordyceps0G008870.1
Biological Process: cadmium ion transmembrane transport (GO:0070574);	1	Cordyceps0G063210.1
Biological Process: calcium ion import (GO:0070509);	1	Cordyceps0G072710.1
Biological Process: calcium ion import across plasma membrane (GO:0098703);	1	Cordyceps0G083430.1
Biological Process: calcium ion transmembrane import into cytosol (GO:0097553);	2	Cordyceps0G036910.1;Cordyceps0G013930.1
Biological Process: calcium ion transmembrane transport (GO:0070588);	15	Cordyceps0G014280.1;Cordyceps0G068760.1;Cordyceps0G021160.1;Cordyceps0G061890.1;Cordyceps0G019400.1;Cordyceps0G044790.1;Cordyceps0G021150.1;Cordyceps0G017150.1;Cordyceps0G032630.1;Cordyceps0G048180.1;Cordyceps0G012730.1;Cordyceps0G017140.1;Cordyceps0G017160.1;Cordyceps0G015530.1;Cordyceps0G062700.1
Biological Process: calcium ion transport (GO:0006816);	2	Cordyceps0G011650.1;Cordyceps0G044170.1
Biological Process: calcium-mediated signaling (GO:0019722);	3	Cordyceps0G067150.1;Cordyceps0G065380.1;Cordyceps0G009240.1
Biological Process: canonical glycolysis (GO:0061621);	1	Cordyceps0G019350.1
Biological Process: capsule organization (GO:0045230);	1	Cordyceps0G019240.1
Biological Process: carbohydrate catabolic process (GO:0016052);	7	Cordyceps0G076410.1;Cordyceps0G038300.1;Cordyceps0G080550.1;Cordyceps0G081760.1;Cordyceps0G072570.1;Cordyceps0G061090.1;Cordyceps0G071580.1
Biological Process: carbohydrate derivative biosynthetic process (GO:1901137);	1	Cordyceps0G014310.1
Biological Process: carbohydrate metabolic process (GO:0005975);	145	Cordyceps0G061740.1;Cordyceps0G063390.1;Cordyceps0G017330.1;Cordyceps0G022780.1;Cordyceps0G044280.1;Cordyceps0G015430.1;Cordyceps0G060810.1;Cordyceps0G045760.1;Cordyceps0G011990.1;Cordyceps0G038130.1;Cordyceps0G093580.1;Cordyceps0G049680.1;Cordyceps0G046900.1;Cordyceps0G041510.1;Cordyceps0G028950.1;Cordyceps0G061760.1;Cordyceps0G053360.1;Cordyceps0G034390.1;Cordyceps0G063220.1;Cordyceps0G001180.1…
Biological Process: carbohydrate phosphorylation (GO:0046835);	9	Cordyceps0G035600.1;Cordyceps0G063400.1;Cordyceps0G025410.1;Cordyceps0G077420.1;Cordyceps0G024650.1;Cordyceps0G082360.1;Cordyceps0G065440.1;Cordyceps0G010730.1;Cordyceps0G020660.1
Biological Process: carbohydrate transport (GO:0008643);	34	Cordyceps0G073500.1;Cordyceps0G091590.1;Cordyceps0G012530.1;Cordyceps0G092570.1;Cordyceps0G049460.1;Cordyceps0G011050.1;Cordyceps0G016030.1;Cordyceps0G049800.1;Cordyceps0G031990.1;Cordyceps0G057100.1;Cordyceps0G038440.1;Cordyceps0G034130.1;Cordyceps0G004620.1;Cordyceps0G039540.1;Cordyceps0G062130.1;Cordyceps0G063200.1;Cordyceps0G074000.1;Cordyceps0G050430.1;Cordyceps0G043870.1;Cordyceps0G049570.1…
Biological Process: carbon catabolite activation of transcription from RNA polymerase II promoter (GO:0000436);	4	Cordyceps0G060310.1;Cordyceps0G018210.1;Cordyceps0G045210.1;Cordyceps0G093310.1
Biological Process: carbon utilization (GO:0015976);	4	Cordyceps0G047070.1;Cordyceps0G011750.1;Cordyceps0G044940.1;Cordyceps0G081400.1
Biological Process: carboxylic acid biosynthetic process (GO:0046394);	1	Cordyceps0G042960.1
Biological Process: carboxylic acid metabolic process (GO:0019752);	6	Cordyceps0G086180.1;Cordyceps0G009240.1;Cordyceps0G020090.1;Cordyceps0G070660.1;Cordyceps0G016400.1;Cordyceps0G054630.1
Biological Process: cardiolipin biosynthetic process (GO:0032049);	2	Cordyceps0G056240.1;Cordyceps0G069310.1
Biological Process: cardiolipin metabolic process (GO:0032048);	1	Cordyceps0G072300.1
Biological Process: cargo loading into COPII-coated vesicle (GO:0090110);	1	Cordyceps0G085450.1
Biological Process: carnitine biosynthetic process (GO:0045329);	1	Cordyceps0G039960.1
Biological Process: carnitine metabolic process (GO:0009437);	1	Cordyceps0G045200.1
Biological Process: catechol-containing compound biosynthetic process (GO:0009713);	1	Cordyceps0G022900.1
Biological Process: catechol-containing compound metabolic process (GO:0009712);	4	Cordyceps0G028310.1;Cordyceps0G025340.1;Cordyceps0G003020.1;Cordyceps0G002060.1
Biological Process: cation transmembrane transport (GO:0098655);	15	Cordyceps0G094430.1;Cordyceps0G013890.1;Cordyceps0G052620.1;Cordyceps0G044190.1;Cordyceps0G006890.1;Cordyceps0G047490.1;Cordyceps0G060580.1;Cordyceps0G005870.1;Cordyceps0G084230.1;Cordyceps0G001340.1;Cordyceps0G079770.1;Cordyceps0G055370.1;Cordyceps0G027500.1;Cordyceps0G064670.1;Cordyceps0G027320.1
Biological Process: cation transport (GO:0006812);	5	Cordyceps0G091740.1;Cordyceps0G042060.1;Cordyceps0G055340.1;Cordyceps0G066790.1;Cordyceps0G083820.1
Biological Process: cell adhesion (GO:0007155);	1	Cordyceps0G086190.1
Biological Process: cell budding (GO:0007114);	7	Cordyceps0G079610.1;Cordyceps0G082240.1;Cordyceps0G088560.1;Cordyceps0G084160.1;Cordyceps0G093230.1;Cordyceps0G091050.1;Cordyceps0G072950.1
Biological Process: cell communication (GO:0007154);	2	Cordyceps0G043150.1;Cordyceps0G031960.1
Biological Process: cell cycle (GO:0007049);	1	Cordyceps0G001210.1
Biological Process: cell cycle DNA replication (GO:0044786);	1	Cordyceps0G041910.1
Biological Process: cell cycle arrest (GO:0007050);	1	Cordyceps0G030910.1
Biological Process: cell cycle process (GO:0022402);	2	Cordyceps0G078880.1;Cordyceps0G063020.1
Biological Process: cell development (GO:0048468);	1	Cordyceps0G065880.1
Biological Process: cell differentiation (GO:0030154);	2	Cordyceps0G080820.1;Cordyceps0G036940.1
Biological Process: cell division (GO:0051301);	40	Cordyceps0G067780.1;Cordyceps0G043220.1;Cordyceps0G065160.1;Cordyceps0G041900.1;Cordyceps0G054820.1;Cordyceps0G044580.1;Cordyceps0G003340.1;Cordyceps0G007850.1;Cordyceps0G051690.1;Cordyceps0G021180.1;Cordyceps0G039800.1;Cordyceps0G076320.1;Cordyceps0G020020.1;Cordyceps0G056430.1;Cordyceps0G028640.1;Cordyceps0G067480.1;Cordyceps0G072540.1;Cordyceps0G026060.1;Cordyceps0G023460.1;Cordyceps0G075480.1…
Biological Process: cell growth (GO:0016049);	1	Cordyceps0G008910.1
Biological Process: cell morphogenesis (GO:0000902);	4	Cordyceps0G093920.1;Cordyceps0G090120.1;Cordyceps0G044770.1;Cordyceps0G074520.1
Biological Process: cell morphogenesis involved in conjugation with cellular fusion (GO:0000753);	2	Cordyceps0G082430.1;Cordyceps0G023310.1
Biological Process: cell projection assembly (GO:0030031);	1	Cordyceps0G010920.1
Biological Process: cell redox homeostasis (GO:0045454);	30	Cordyceps0G071550.1;Cordyceps0G056900.1;Cordyceps0G061150.1;Cordyceps0G095650.1;Cordyceps0G023410.1;Cordyceps0G075930.1;Cordyceps0G057820.1;Cordyceps0G039250.1;Cordyceps0G079940.1;Cordyceps0G050100.1;Cordyceps0G033340.1;Cordyceps0G030650.1;Cordyceps0G021550.1;Cordyceps0G008480.1;Cordyceps0G054160.1;Cordyceps0G029320.1;Cordyceps0G025130.1;Cordyceps0G077010.1;Cordyceps0G007840.1;Cordyceps0G049380.1…
Biological Process: cell separation after cytokinesis (GO:0000920);	5	Cordyceps0G044860.1;Cordyceps0G014230.1;Cordyceps0G056880.1;Cordyceps0G093040.1;Cordyceps0G021140.1
Biological Process: cell surface receptor signaling pathway (GO:0007166);	3	Cordyceps0G004970.1;Cordyceps0G020930.1;Cordyceps0G084400.1
Biological Process: cell volume homeostasis (GO:0006884);	2	Cordyceps0G015530.1;Cordyceps0G007220.1
Biological Process: cell wall biogenesis (GO:0042546);	1	Cordyceps0G076640.1
Biological Process: cell wall chitin metabolic process (GO:0006037);	2	Cordyceps0G070530.1;Cordyceps0G088710.1
Biological Process: cell wall macromolecule catabolic process (GO:0016998);	2	Cordyceps0G034320.1;Cordyceps0G038610.1
Biological Process: cell wall mannoprotein biosynthetic process (GO:0000032);	4	Cordyceps0G091570.1;Cordyceps0G049250.1;Cordyceps0G072040.1;Cordyceps0G088560.1
Biological Process: cell wall organization (GO:0071555);	8	Cordyceps0G048990.1;Cordyceps0G036910.1;Cordyceps0G004210.1;Cordyceps0G071110.1;Cordyceps0G049680.1;Cordyceps0G045300.1;Cordyceps0G016230.1;Cordyceps0G062350.1
Biological Process: cell wall organization or biogenesis (GO:0071554);	1	Cordyceps0G078880.1
Biological Process: cell wall polysaccharide metabolic process (GO:0010383);	1	Cordyceps0G038610.1
Biological Process: cellular age-dependent response to reactive oxygen species (GO:0072353);	1	Cordyceps0G091230.1
Biological Process: cellular alcohol catabolic process (GO:0044109);	2	Cordyceps0G045210.1;Cordyceps0G018210.1
Biological Process: cellular aldehyde metabolic process (GO:0006081);	3	Cordyceps0G081880.1;Cordyceps0G089950.1;Cordyceps0G081650.1
Biological Process: cellular amino acid biosynthetic process (GO:0008652);	3	Cordyceps0G030480.1;Cordyceps0G068330.1;Cordyceps0G069150.1
Biological Process: cellular amino acid catabolic process (GO:0009063);	2	Cordyceps0G017040.1;Cordyceps0G076000.1
Biological Process: cellular amino acid metabolic process (GO:0006520);	10	Cordyceps0G071490.1;Cordyceps0G083140.1;Cordyceps0G041830.1;Cordyceps0G080650.1;Cordyceps0G054740.1;Cordyceps0G085300.1;Cordyceps0G059180.1;Cordyceps0G023560.1;Cordyceps0G025970.1;Cordyceps0G065220.1
Biological Process: cellular aromatic compound metabolic process (GO:0006725);	3	Cordyceps0G093590.1;Cordyceps0G044050.1;Cordyceps0G082680.1
Biological Process: cellular biosynthetic process (GO:0044249);	3	Cordyceps0G042970.1;Cordyceps0G026370.1;Cordyceps0G054970.1
Biological Process: cellular bud neck septin ring organization (GO:0032186);	1	Cordyceps0G033170.1
Biological Process: cellular bud site selection (GO:0000282);	9	Cordyceps0G085990.1;Cordyceps0G093230.1;Cordyceps0G072950.1;Cordyceps0G092840.1;Cordyceps0G027340.1;Cordyceps0G003910.1;Cordyceps0G086700.1;Cordyceps0G038820.1;Cordyceps0G074190.1
Biological Process: cellular calcium ion homeostasis (GO:0006874);	7	Cordyceps0G015530.1;Cordyceps0G062700.1;Cordyceps0G075120.1;Cordyceps0G007220.1;Cordyceps0G068760.1;Cordyceps0G003160.1;Cordyceps0G067370.1
Biological Process: cellular carbohydrate catabolic process (GO:0044275);	1	Cordyceps0G034320.1
Biological Process: cellular carbohydrate metabolic process (GO:0044262);	2	Cordyceps0G041980.1;Cordyceps0G018670.1
Biological Process: cellular catabolic process (GO:0044248);	2	Cordyceps0G094990.1;Cordyceps0G019070.1
Biological Process: cellular cation homeostasis (GO:0030003);	3	Cordyceps0G092800.1;Cordyceps0G061890.1;Cordyceps0G000100.1
Biological Process: cellular component biogenesis (GO:0044085);	1	Cordyceps0G003350.1
Biological Process: cellular component morphogenesis (GO:0032989);	1	Cordyceps0G037480.1
Biological Process: cellular component organization (GO:0016043);	9	Cordyceps0G072710.1;Cordyceps0G084860.1;Cordyceps0G015520.1;Cordyceps0G004520.1;Cordyceps0G015250.1;Cordyceps0G093580.1;Cordyceps0G060140.1;Cordyceps0G074260.1;Cordyceps0G045420.1
Biological Process: cellular component organization or biogenesis (GO:0071840);	2	Cordyceps0G060580.1;Cordyceps0G045060.1
Biological Process: cellular copper ion homeostasis (GO:0006878);	6	Cordyceps0G006790.1;Cordyceps0G041760.1;Cordyceps0G037520.1;Cordyceps0G089800.1;Cordyceps0G041840.1;Cordyceps0G078190.1
Biological Process: cellular detoxification of cadmium ion (GO:0098849);	2	Cordyceps0G054160.1;Cordyceps0G008870.1
Biological Process: cellular glucose homeostasis (GO:0001678);	4	Cordyceps0G020660.1;Cordyceps0G063400.1;Cordyceps0G024650.1;Cordyceps0G077420.1
Biological Process: cellular heat acclimation (GO:0070370);	1	Cordyceps0G052910.1
Biological Process: cellular ion homeostasis (GO:0006873);	4	Cordyceps0G060460.1;Cordyceps0G091050.1;Cordyceps0G083200.1;Cordyceps0G011850.1
Biological Process: cellular iron ion homeostasis (GO:0006879);	8	Cordyceps0G088780.1;Cordyceps0G085900.1;Cordyceps0G012130.1;Cordyceps0G061240.1;Cordyceps0G041760.1;Cordyceps0G050250.1;Cordyceps0G085740.1;Cordyceps0G037520.1
Biological Process: cellular lipid metabolic process (GO:0044255);	3	Cordyceps0G062010.1;Cordyceps0G026370.1;Cordyceps0G092120.1
Biological Process: cellular localization (GO:0051641);	2	Cordyceps0G007150.1;Cordyceps0G045260.1
Biological Process: cellular macromolecule biosynthetic process (GO:0034645);	4	Cordyceps0G065340.1;Cordyceps0G084080.1;Cordyceps0G029130.1;Cordyceps0G041920.1
Biological Process: cellular macromolecule metabolic process (GO:0044260);	12	Cordyceps0G067320.1;Cordyceps0G033060.1;Cordyceps0G008440.1;Cordyceps0G059620.1;Cordyceps0G025670.1;Cordyceps0G063230.1;Cordyceps0G006780.1;Cordyceps0G046480.1;Cordyceps0G021330.1;Cordyceps0G094050.1;Cordyceps0G078880.1;Cordyceps0G081770.1
Biological Process: cellular manganese ion homeostasis (GO:0030026);	3	Cordyceps0G068330.1;Cordyceps0G013430.1;Cordyceps0G043220.1
Biological Process: cellular metabolic process (GO:0044237);	12	Cordyceps0G085270.1;Cordyceps0G085120.1;Cordyceps0G022330.1;Cordyceps0G088600.1;Cordyceps0G022280.1;Cordyceps0G058960.1;Cordyceps0G081450.1;Cordyceps0G057180.1;Cordyceps0G077680.1;Cordyceps0G058380.1;Cordyceps0G078060.1;Cordyceps0G015680.1
Biological Process: cellular metal ion homeostasis (GO:0006875);	3	Cordyceps0G089350.1;Cordyceps0G063210.1;Cordyceps0G052170.1
Biological Process: cellular nitrogen compound biosynthetic process (GO:0044271);	6	Cordyceps0G041920.1;Cordyceps0G034390.1;Cordyceps0G009590.1;Cordyceps0G075430.1;Cordyceps0G049140.1;Cordyceps0G066530.1
Biological Process: cellular nitrogen compound metabolic process (GO:0034641);	5	Cordyceps0G044050.1;Cordyceps0G067320.1;Cordyceps0G046480.1;Cordyceps0G075460.1;Cordyceps0G057720.1
Biological Process: cellular oxidant detoxification (GO:0098869);	22	Cordyceps0G021550.1;Cordyceps0G030260.1;Cordyceps0G086010.1;Cordyceps0G057820.1;Cordyceps0G023410.1;Cordyceps0G066670.1;Cordyceps0G089970.1;Cordyceps0G085180.1;Cordyceps0G056900.1;Cordyceps0G012850.1;Cordyceps0G030280.1;Cordyceps0G070590.1;Cordyceps0G094480.1;Cordyceps0G028210.1;Cordyceps0G067530.1;Cordyceps0G077010.1;Cordyceps0G000320.1;Cordyceps0G095660.1;Cordyceps0G066940.1;Cordyceps0G050400.1…
Biological Process: cellular potassium ion homeostasis (GO:0030007);	1	Cordyceps0G070330.1
Biological Process: cellular process (GO:0009987);	19	Cordyceps0G069120.1;Cordyceps0G060580.1;Cordyceps0G073270.1;Cordyceps0G094460.1;Cordyceps0G084300.1;Cordyceps0G030720.1;Cordyceps0G033020.1;Cordyceps0G032870.1;Cordyceps0G030870.1;Cordyceps0G069160.1;Cordyceps0G008850.1;Cordyceps0G014660.1;Cordyceps0G050560.1;Cordyceps0G076110.1;Cordyceps0G029420.1;Cordyceps0G025230.1;Cordyceps0G079890.1;Cordyceps0G045980.1;Cordyceps0G037200.1
Biological Process: cellular protein catabolic process (GO:0044257);	1	Cordyceps0G074520.1
Biological Process: cellular protein complex assembly (GO:0043623);	1	Cordyceps0G052550.1
Biological Process: cellular protein complex localization (GO:0034629);	1	Cordyceps0G071770.1
Biological Process: cellular protein localization (GO:0034613);	30	Cordyceps0G048550.1;Cordyceps0G007500.1;Cordyceps0G036180.1;Cordyceps0G094770.1;Cordyceps0G063280.1;Cordyceps0G022490.1;Cordyceps0G051820.1;Cordyceps0G020500.1;Cordyceps0G028880.1;Cordyceps0G052480.1;Cordyceps0G076890.1;Cordyceps0G064820.1;Cordyceps0G059610.1;Cordyceps0G064860.1;Cordyceps0G060570.1;Cordyceps0G054760.1;Cordyceps0G056260.1;Cordyceps0G007440.1;Cordyceps0G048830.1;Cordyceps0G069250.1…
Biological Process: cellular protein metabolic process (GO:0044267);	6	Cordyceps0G026880.1;Cordyceps0G004500.1;Cordyceps0G079590.1;Cordyceps0G023870.1;Cordyceps0G054830.1;Cordyceps0G076590.1
Biological Process: cellular protein modification process (GO:0006464);	4	Cordyceps0G048370.1;Cordyceps0G062680.1;Cordyceps0G029200.1;Cordyceps0G078380.1
Biological Process: cellular respiration (GO:0045333);	1	Cordyceps0G083570.1
Biological Process: cellular response to DNA damage stimulus (GO:0006974);	17	Cordyceps0G040940.1;Cordyceps0G085190.1;Cordyceps0G022280.1;Cordyceps0G062270.1;Cordyceps0G041040.1;Cordyceps0G015480.1;Cordyceps0G012490.1;Cordyceps0G060150.1;Cordyceps0G014270.1;Cordyceps0G001210.1;Cordyceps0G085890.1;Cordyceps0G050140.1;Cordyceps0G065000.1;Cordyceps0G028720.1;Cordyceps0G020810.1;Cordyceps0G011040.1;Cordyceps0G012080.1
Biological Process: cellular response to UV (GO:0034644);	3	Cordyceps0G033130.1;Cordyceps0G009450.1;Cordyceps0G063460.1
Biological Process: cellular response to alkaline pH (GO:0071469);	1	Cordyceps0G090600.1
Biological Process: cellular response to amino acid starvation (GO:0034198);	2	Cordyceps0G012290.1;Cordyceps0G042350.1
Biological Process: cellular response to amino acid stimulus (GO:0071230);	1	Cordyceps0G046680.1
Biological Process: cellular response to anoxia (GO:0071454);	2	Cordyceps0G056520.1;Cordyceps0G090600.1
Biological Process: cellular response to arsenic-containing substance (GO:0071243);	2	Cordyceps0G005770.1;Cordyceps0G005430.1
Biological Process: cellular response to cadmium ion (GO:0071276);	1	Cordyceps0G027160.1
Biological Process: cellular response to caffeine (GO:0071313);	1	Cordyceps0G068960.1
Biological Process: cellular response to calcium ion (GO:0071277);	4	Cordyceps0G053300.1;Cordyceps0G075650.1;Cordyceps0G040100.1;Cordyceps0G053310.1
Biological Process: cellular response to carbohydrate stimulus (GO:0071322);	1	Cordyceps0G082230.1
Biological Process: cellular response to cation stress (GO:0071473);	3	Cordyceps0G037510.1;Cordyceps0G023890.1;Cordyceps0G092800.1
Biological Process: cellular response to drug (GO:0035690);	3	Cordyceps0G031390.1;Cordyceps0G055360.1;Cordyceps0G007560.1
Biological Process: cellular response to glucose starvation (GO:0042149);	4	Cordyceps0G028940.1;Cordyceps0G012950.1;Cordyceps0G048590.1;Cordyceps0G022810.1
Biological Process: cellular response to heat (GO:0034605);	7	Cordyceps0G070140.1;Cordyceps0G006600.1;Cordyceps0G028790.1;Cordyceps0G052880.1;Cordyceps0G078360.1;Cordyceps0G012190.1;Cordyceps0G017860.1
Biological Process: cellular response to hydrogen peroxide (GO:0070301);	3	Cordyceps0G068180.1;Cordyceps0G068960.1;Cordyceps0G023410.1
Biological Process: cellular response to hyperoxia (GO:0071455);	1	Cordyceps0G025740.1
Biological Process: cellular response to iron ion starvation (GO:0010106);	2	Cordyceps0G009760.1;Cordyceps0G056410.1
Biological Process: cellular response to methylmercury (GO:0071406);	1	Cordyceps0G050140.1
Biological Process: cellular response to misfolded protein (GO:0071218);	1	Cordyceps0G052910.1
Biological Process: cellular response to nitrogen starvation (GO:0006995);	6	Cordyceps0G092060.1;Cordyceps0G086190.1;Cordyceps0G043160.1;Cordyceps0G015410.1;Cordyceps0G042350.1;Cordyceps0G016520.1
Biological Process: cellular response to osmotic stress (GO:0071470);	4	Cordyceps0G055660.1;Cordyceps0G020810.1;Cordyceps0G014230.1;Cordyceps0G009520.1
Biological Process: cellular response to oxidative stress (GO:0034599);	29	Cordyceps0G083860.1;Cordyceps0G057820.1;Cordyceps0G047610.1;Cordyceps0G045420.1;Cordyceps0G043070.1;Cordyceps0G012850.1;Cordyceps0G018340.1;Cordyceps0G082240.1;Cordyceps0G015090.1;Cordyceps0G071550.1;Cordyceps0G016500.1;Cordyceps0G068240.1;Cordyceps0G093960.1;Cordyceps0G086410.1;Cordyceps0G049330.1;Cordyceps0G067840.1;Cordyceps0G029440.1;Cordyceps0G078410.1;Cordyceps0G082310.1;Cordyceps0G016930.1…
Biological Process: cellular response to reactive oxygen species (GO:0034614);	1	Cordyceps0G002140.1
Biological Process: cellular response to starvation (GO:0009267);	3	Cordyceps0G012190.1;Cordyceps0G082490.1;Cordyceps0G009240.1
Biological Process: cellular response to stimulus (GO:0051716);	5	Cordyceps0G081550.1;Cordyceps0G074780.1;Cordyceps0G043150.1;Cordyceps0G051040.1;Cordyceps0G031960.1
Biological Process: cellular response to stress (GO:0033554);	4	Cordyceps0G036430.1;Cordyceps0G051960.1;Cordyceps0G050250.1;Cordyceps0G039190.1
Biological Process: cellular response to xenobiotic stimulus (GO:0071466);	1	Cordyceps0G050970.1
Biological Process: cellular response to zinc ion (GO:0071294);	2	Cordyceps0G053310.1;Cordyceps0G053300.1
Biological Process: cellular sphingolipid homeostasis (GO:0090156);	1	Cordyceps0G037110.1
Biological Process: cellular transition metal ion homeostasis (GO:0046916);	1	Cordyceps0G043540.1
Biological Process: cellular triglyceride homeostasis (GO:0035356);	1	Cordyceps0G056700.1
Biological Process: cellular water homeostasis (GO:0009992);	1	Cordyceps0G008900.1
Biological Process: cellular zinc ion homeostasis (GO:0006882);	5	Cordyceps0G083760.1;Cordyceps0G024030.1;Cordyceps0G072460.1;Cordyceps0G086760.1;Cordyceps0G078190.1
Biological Process: cellulose catabolic process (GO:0030245);	7	Cordyceps0G060770.1;Cordyceps0G068000.1;Cordyceps0G032980.1;Cordyceps0G037740.1;Cordyceps0G092280.1;Cordyceps0G003660.1;Cordyceps0G011150.1
Biological Process: centromere clustering at the nuclear envelope (GO:0072766);	2	Cordyceps0G048450.1;Cordyceps0G089390.1
Biological Process: centromere complex assembly (GO:0034508);	3	Cordyceps0G079150.1;Cordyceps0G085230.1;Cordyceps0G047150.1
Biological Process: ceramide biosynthetic process (GO:0046513);	1	Cordyceps0G014650.1
Biological Process: ceramide metabolic process (GO:0006672);	3	Cordyceps0G029520.1;Cordyceps0G028080.1;Cordyceps0G011810.1
Biological Process: chanoclavine-I biosynthetic process (GO:1900566);	1	Cordyceps0G002040.1
Biological Process: chaperone cofactor-dependent protein refolding (GO:0070389);	1	Cordyceps0G052910.1
Biological Process: chaperone-mediated protein complex assembly (GO:0051131);	5	Cordyceps0G093960.1;Cordyceps0G036090.1;Cordyceps0G064060.1;Cordyceps0G064070.1;Cordyceps0G005750.1
Biological Process: charged-tRNA amino acid modification (GO:0019988);	1	Cordyceps0G030350.1
Biological Process: chemotropism (GO:0043577);	1	Cordyceps0G068260.1
Biological Process: chitin biosynthetic process (GO:0006031);	3	Cordyceps0G038460.1;Cordyceps0G073130.1;Cordyceps0G080620.1
Biological Process: chitin catabolic process (GO:0006032);	17	Cordyceps0G055830.1;Cordyceps0G022620.1;Cordyceps0G053220.1;Cordyceps0G038130.1;Cordyceps0G054290.1;Cordyceps0G079200.1;Cordyceps0G033590.1;Cordyceps0G081330.1;Cordyceps0G027540.1;Cordyceps0G062830.1;Cordyceps0G019620.1;Cordyceps0G061550.1;Cordyceps0G077050.1;Cordyceps0G005200.1;Cordyceps0G062810.1;Cordyceps0G049850.1;Cordyceps0G026500.1
Biological Process: chloride transmembrane transport (GO:1902476);	1	Cordyceps0G030690.1
Biological Process: chloride transport (GO:0006821);	4	Cordyceps0G009010.1;Cordyceps0G043060.1;Cordyceps0G008180.1;Cordyceps0G041760.1
Biological Process: cholesterol homeostasis (GO:0042632);	1	Cordyceps0G046680.1
Biological Process: cholesterol metabolic process (GO:0008203);	1	Cordyceps0G083720.1
Biological Process: chorismate biosynthetic process (GO:0009423);	5	Cordyceps0G066280.1;Cordyceps0G020380.1;Cordyceps0G000430.1;Cordyceps0G053380.1;Cordyceps0G049650.1
Biological Process: chorismate metabolic process (GO:0046417);	1	Cordyceps0G040210.1
Biological Process: chromate transport (GO:0015703);	1	Cordyceps0G092650.1
Biological Process: chromatin assembly (GO:0031497);	1	Cordyceps0G025740.1
Biological Process: chromatin assembly or disassembly (GO:0006333);	5	Cordyceps0G044600.1;Cordyceps0G076140.1;Cordyceps0G009450.1;Cordyceps0G088700.1;Cordyceps0G015260.1
Biological Process: chromatin maintenance (GO:0070827);	2	Cordyceps0G086260.1;Cordyceps0G036580.1
Biological Process: chromatin organization (GO:0006325);	4	Cordyceps0G023760.1;Cordyceps0G063970.1;Cordyceps0G051960.1;Cordyceps0G052280.1
Biological Process: chromatin organization involved in negative regulation of transcription (GO:0097549);	1	Cordyceps0G027120.1
Biological Process: chromatin organization involved in regulation of transcription (GO:0034401);	12	Cordyceps0G087390.1;Cordyceps0G011350.1;Cordyceps0G086420.1;Cordyceps0G083930.1;Cordyceps0G043270.1;Cordyceps0G038750.1;Cordyceps0G000090.1;Cordyceps0G093260.1;Cordyceps0G086260.1;Cordyceps0G042620.1;Cordyceps0G086020.1;Cordyceps0G060740.1
Biological Process: chromatin remodeling (GO:0006338);	21	Cordyceps0G024490.1;Cordyceps0G054140.1;Cordyceps0G016830.1;Cordyceps0G052460.1;Cordyceps0G014150.1;Cordyceps0G025740.1;Cordyceps0G073080.1;Cordyceps0G080500.1;Cordyceps0G048170.1;Cordyceps0G043990.1;Cordyceps0G086260.1;Cordyceps0G011410.1;Cordyceps0G062060.1;Cordyceps0G026430.1;Cordyceps0G037630.1;Cordyceps0G095620.1;Cordyceps0G012630.1;Cordyceps0G093310.1;Cordyceps0G064710.1;Cordyceps0G043270.1…
Biological Process: chromatin remodeling at centromere (GO:0031055);	1	Cordyceps0G015020.1
Biological Process: chromatin silencing (GO:0006342);	8	Cordyceps0G000220.1;Cordyceps0G055320.1;Cordyceps0G059610.1;Cordyceps0G014150.1;Cordyceps0G083290.1;Cordyceps0G012080.1;Cordyceps0G029170.1;Cordyceps0G036850.1
Biological Process: chromatin silencing at centromere (GO:0030702);	13	Cordyceps0G036840.1;Cordyceps0G017280.1;Cordyceps0G034720.1;Cordyceps0G036580.1;Cordyceps0G094260.1;Cordyceps0G094930.1;Cordyceps0G023090.1;Cordyceps0G000090.1;Cordyceps0G085890.1;Cordyceps0G017190.1;Cordyceps0G052480.1;Cordyceps0G065310.1;Cordyceps0G046540.1
Biological Process: chromatin silencing at centromere central core (GO:0072692);	1	Cordyceps0G094930.1
Biological Process: chromatin silencing at centromere outer repeat region (GO:1990141);	5	Cordyceps0G076890.1;Cordyceps0G060740.1;Cordyceps0G062710.1;Cordyceps0G056260.1;Cordyceps0G051820.1
Biological Process: chromatin silencing at rDNA (GO:0000183);	11	Cordyceps0G030090.1;Cordyceps0G066890.1;Cordyceps0G063700.1;Cordyceps0G043360.1;Cordyceps0G087390.1;Cordyceps0G036180.1;Cordyceps0G036840.1;Cordyceps0G038750.1;Cordyceps0G055660.1;Cordyceps0G088700.1;Cordyceps0G027120.1
Biological Process: chromatin silencing at silent mating-type cassette (GO:0030466);	21	Cordyceps0G017210.1;Cordyceps0G011950.1;Cordyceps0G036180.1;Cordyceps0G051820.1;Cordyceps0G052480.1;Cordyceps0G045170.1;Cordyceps0G053660.1;Cordyceps0G068260.1;Cordyceps0G017190.1;Cordyceps0G083680.1;Cordyceps0G024010.1;Cordyceps0G036840.1;Cordyceps0G037320.1;Cordyceps0G025740.1;Cordyceps0G048700.1;Cordyceps0G062710.1;Cordyceps0G060740.1;Cordyceps0G005500.1;Cordyceps0G081720.1;Cordyceps0G030090.1…
Biological Process: chromatin silencing at telomere (GO:0006348);	30	Cordyceps0G040570.1;Cordyceps0G047320.1;Cordyceps0G083680.1;Cordyceps0G055660.1;Cordyceps0G015740.1;Cordyceps0G032000.1;Cordyceps0G026940.1;Cordyceps0G062710.1;Cordyceps0G088160.1;Cordyceps0G043360.1;Cordyceps0G010610.1;Cordyceps0G025740.1;Cordyceps0G030090.1;Cordyceps0G086920.1;Cordyceps0G082780.1;Cordyceps0G085890.1;Cordyceps0G000090.1;Cordyceps0G039340.1;Cordyceps0G017210.1;Cordyceps0G014760.1…
Biological Process: chromatin silencing by small RNA (GO:0031048);	4	Cordyceps0G011500.1;Cordyceps0G052480.1;Cordyceps0G051820.1;Cordyceps0G036180.1
Biological Process: chromosome condensation (GO:0030261);	1	Cordyceps0G085440.1
Biological Process: chromosome decondensation (GO:0051312);	1	Cordyceps0G061190.1
Biological Process: chromosome localization (GO:0050000);	1	Cordyceps0G012080.1
Biological Process: chromosome organization (GO:0051276);	11	Cordyceps0G084070.1;Cordyceps0G005170.1;Cordyceps0G012080.1;Cordyceps0G006050.1;Cordyceps0G012630.1;Cordyceps0G021430.1;Cordyceps0G039470.1;Cordyceps0G037230.1;Cordyceps0G084060.1;Cordyceps0G038080.1;Cordyceps0G038090.1
Biological Process: chromosome passenger complex localization to spindle midzone (GO:0035853);	1	Cordyceps0G020810.1
Biological Process: chromosome segregation (GO:0007059);	10	Cordyceps0G075480.1;Cordyceps0G005150.1;Cordyceps0G047650.1;Cordyceps0G094340.1;Cordyceps0G020500.1;Cordyceps0G083290.1;Cordyceps0G015020.1;Cordyceps0G063020.1;Cordyceps0G008030.1;Cordyceps0G054140.1
Biological Process: chromosome separation (GO:0051304);	2	Cordyceps0G020810.1;Cordyceps0G029370.1
Biological Process: chronological cell aging (GO:0001300);	11	Cordyceps0G044570.1;Cordyceps0G053040.1;Cordyceps0G030480.1;Cordyceps0G025800.1;Cordyceps0G012110.1;Cordyceps0G082310.1;Cordyceps0G067780.1;Cordyceps0G066890.1;Cordyceps0G073410.1;Cordyceps0G007560.1;Cordyceps0G040940.1
Biological Process: circadian rhythm (GO:0007623);	1	Cordyceps0G018380.1
Biological Process: cis assembly of pre-catalytic spliceosome (GO:0000354);	1	Cordyceps0G012370.1
Biological Process: clathrin coat assembly (GO:0048268);	1	Cordyceps0G010250.1
Biological Process: cleavage in ITS2 between 5.8S rRNA and LSU-rRNA of tricistronic rRNA transcript (SSU-rRNA, 5.8S rRNA, LSU-rRNA) (GO:0000448);	1	Cordyceps0G023090.1
Biological Process: cleavage involved in rRNA processing (GO:0000469);	4	Cordyceps0G017060.1;Cordyceps0G083250.1;Cordyceps0G071850.1;Cordyceps0G017070.1
Biological Process: co-transcriptional gene silencing by RNA interference machinery (GO:0033562);	3	Cordyceps0G076890.1;Cordyceps0G056260.1;Cordyceps0G017190.1
Biological Process: cobalamin biosynthetic process (GO:0009236);	1	Cordyceps0G073840.1
Biological Process: coenzyme A biosynthetic process (GO:0015937);	3	Cordyceps0G076920.1;Cordyceps0G054080.1;Cordyceps0G019470.1
Biological Process: coenzyme A metabolic process (GO:0015936);	1	Cordyceps0G016260.1
Biological Process: coenzyme A transmembrane transport (GO:0035349);	1	Cordyceps0G005540.1
Biological Process: cohesin loading (GO:0071921);	1	Cordyceps0G044160.1
Biological Process: complement activation (GO:0006956);	1	Cordyceps0G026330.1
Biological Process: conidium formation (GO:0048315);	1	Cordyceps0G003340.1
Biological Process: conjugation with cellular fusion (GO:0000747);	5	Cordyceps0G083430.1;Cordyceps0G075630.1;Cordyceps0G030880.1;Cordyceps0G091680.1;Cordyceps0G050160.1
Biological Process: conversion of ds siRNA to ss siRNA involved in RNA interference (GO:0033168);	1	Cordyceps0G017190.1
Biological Process: copper ion import (GO:0015677);	2	Cordyceps0G089800.1;Cordyceps0G082070.1
Biological Process: copper ion transmembrane transport (GO:0035434);	3	Cordyceps0G042550.1;Cordyceps0G077160.1;Cordyceps0G089800.1
Biological Process: copper ion transport (GO:0006825);	2	Cordyceps0G006790.1;Cordyceps0G094710.1
Biological Process: correction of merotelic kinetochore attachment, mitotic (GO:0098783);	2	Cordyceps0G020810.1;Cordyceps0G093400.1
Biological Process: cortical actin cytoskeleton organization (GO:0030866);	2	Cordyceps0G044440.1;Cordyceps0G062500.1
Biological Process: cortical protein anchoring (GO:0032065);	2	Cordyceps0G080560.1;Cordyceps0G002240.1
Biological Process: cristae formation (GO:0042407);	4	Cordyceps0G090400.1;Cordyceps0G026090.1;Cordyceps0G006140.1;Cordyceps0G088850.1
Biological Process: cullin deneddylation (GO:0010388);	2	Cordyceps0G006640.1;Cordyceps0G047810.1
Biological Process: cyanate metabolic process (GO:0009439);	1	Cordyceps0G080710.1
Biological Process: cyanide catabolic process (GO:0019500);	1	Cordyceps0G023670.1
Biological Process: cysteine biosynthetic process (GO:0019344);	2	Cordyceps0G016070.1;Cordyceps0G051760.1
Biological Process: cysteine biosynthetic process from serine (GO:0006535);	3	Cordyceps0G026830.1;Cordyceps0G087340.1;Cordyceps0G059460.1
Biological Process: cysteine biosynthetic process via cystathionine (GO:0019343);	2	Cordyceps0G014120.1;Cordyceps0G059460.1
Biological Process: cysteinyl-tRNA aminoacylation (GO:0006423);	1	Cordyceps0G015330.1
Biological Process: cytidine catabolic process (GO:0006216);	1	Cordyceps0G017620.1
Biological Process: cytidine deamination (GO:0009972);	1	Cordyceps0G089060.1
Biological Process: cytochrome c-heme linkage (GO:0018063);	4	Cordyceps0G073760.1;Cordyceps0G031170.1;Cordyceps0G031200.1;Cordyceps0G065120.1
Biological Process: cytogamy (GO:0000755);	1	Cordyceps0G010920.1
Biological Process: cytokinesis (GO:0000910);	1	Cordyceps0G048020.1
Biological Process: cytoplasm-associated proteasomal ubiquitin-dependent protein catabolic process (GO:0071629);	3	Cordyceps0G014520.1;Cordyceps0G064160.1;Cordyceps0G008890.1
Biological Process: cytoplasmic mRNA processing body assembly (GO:0033962);	5	Cordyceps0G044640.1;Cordyceps0G008840.1;Cordyceps0G094640.1;Cordyceps0G008030.1;Cordyceps0G082430.1
Biological Process: cytoplasmic microtubule organization (GO:0031122);	5	Cordyceps0G025270.1;Cordyceps0G060050.1;Cordyceps0G009680.1;Cordyceps0G044360.1;Cordyceps0G037600.1
Biological Process: cytoplasmic sequestering of protein (GO:0051220);	1	Cordyceps0G078990.1
Biological Process: cytoplasmic translation (GO:0002181);	27	Cordyceps0G069980.1;Cordyceps0G093050.1;Cordyceps0G044420.1;Cordyceps0G032730.1;Cordyceps0G077660.1;Cordyceps0G024420.1;Cordyceps0G036760.1;Cordyceps0G062910.1;Cordyceps0G007010.1;Cordyceps0G089610.1;Cordyceps0G012900.1;Cordyceps0G013560.1;Cordyceps0G091150.1;Cordyceps0G030590.1;Cordyceps0G038110.1;Cordyceps0G022520.1;Cordyceps0G087470.1;Cordyceps0G093890.1;Cordyceps0G053880.1;Cordyceps0G039520.1…
Biological Process: cytoplasmic translational initiation (GO:0002183);	3	Cordyceps0G006110.1;Cordyceps0G090290.1;Cordyceps0G039660.1
Biological Process: cytoplasmic translational termination (GO:0002184);	2	Cordyceps0G064970.1;Cordyceps0G092910.1
Biological Process: cytoskeleton organization (GO:0007010);	1	Cordyceps0G084030.1
Biological Process: cytosol to ER transport (GO:0046967);	1	Cordyceps0G091930.1
Biological Process: dITP catabolic process (GO:0035863);	1	Cordyceps0G017410.1
Biological Process: dTDP biosynthetic process (GO:0006233);	1	Cordyceps0G069210.1
Biological Process: dTMP biosynthetic process (GO:0006231);	1	Cordyceps0G045920.1
Biological Process: dUTP catabolic process (GO:0046081);	1	Cordyceps0G017410.1
Biological Process: deadenylation-dependent decapping of nuclear-transcribed mRNA (GO:0000290);	4	Cordyceps0G008030.1;Cordyceps0G024630.1;Cordyceps0G082430.1;Cordyceps0G050170.1
Biological Process: deadenylation-independent decapping of nuclear-transcribed mRNA (GO:0031087);	2	Cordyceps0G075630.1;Cordyceps0G008840.1
Biological Process: defense response (GO:0006952);	1	Cordyceps0G063770.1
Biological Process: dehydro-D-arabinono-1,4-lactone biosynthetic process (GO:0070485);	1	Cordyceps0G078410.1
Biological Process: deoxyhypusine biosynthetic process from spermidine (GO:0050983);	1	Cordyceps0G007530.1
Biological Process: deoxyribonucleoside diphosphate metabolic process (GO:0009186);	1	Cordyceps0G060880.1
Biological Process: deoxyribonucleoside triphosphate catabolic process (GO:0009204);	1	Cordyceps0G083910.1
Biological Process: deoxyribonucleotide catabolic process (GO:0009264);	1	Cordyceps0G038300.1
Biological Process: dephosphorylation (GO:0016311);	38	Cordyceps0G052450.1;Cordyceps0G018170.1;Cordyceps0G092120.1;Cordyceps0G082610.1;Cordyceps0G002350.1;Cordyceps0G046760.1;Cordyceps0G008090.1;Cordyceps0G032480.1;Cordyceps0G010730.1;Cordyceps0G075880.1;Cordyceps0G083100.1;Cordyceps0G093770.1;Cordyceps0G001060.1;Cordyceps0G055390.1;Cordyceps0G038170.1;Cordyceps0G084580.1;Cordyceps0G083200.1;Cordyceps0G020880.1;Cordyceps0G028790.1;Cordyceps0G062540.1…
Biological Process: dephosphorylation of RNA polymerase II C-terminal domain (GO:0070940);	4	Cordyceps0G038830.1;Cordyceps0G028650.1;Cordyceps0G091050.1;Cordyceps0G027100.1
Biological Process: detection of glucose (GO:0051594);	1	Cordyceps0G023910.1
Biological Process: detection of visible light (GO:0009584);	1	Cordyceps0G065050.1
Biological Process: developmental pigmentation (GO:0048066);	1	Cordyceps0G003340.1
Biological Process: developmental process involved in reproduction (GO:0003006);	1	Cordyceps0G037480.1
Biological Process: dipeptide transmembrane transport (GO:0035442);	1	Cordyceps0G048290.1
Biological Process: dolichol biosynthetic process (GO:0019408);	1	Cordyceps0G091120.1
Biological Process: dolichol metabolic process (GO:0019348);	1	Cordyceps0G090860.1
Biological Process: dolichol-linked oligosaccharide biosynthetic process (GO:0006488);	3	Cordyceps0G007960.1;Cordyceps0G007970.1;Cordyceps0G091120.1
Biological Process: donor selection (GO:0007535);	3	Cordyceps0G036180.1;Cordyceps0G028610.1;Cordyceps0G040940.1
Biological Process: double-strand break repair (GO:0006302);	10	Cordyceps0G070460.1;Cordyceps0G081610.1;Cordyceps0G064010.1;Cordyceps0G094780.1;Cordyceps0G016830.1;Cordyceps0G081720.1;Cordyceps0G015020.1;Cordyceps0G063410.1;Cordyceps0G049010.1;Cordyceps0G093300.1
Biological Process: double-strand break repair via break-induced replication (GO:0000727);	15	Cordyceps0G044600.1;Cordyceps0G028630.1;Cordyceps0G070420.1;Cordyceps0G076260.1;Cordyceps0G011030.1;Cordyceps0G045170.1;Cordyceps0G017930.1;Cordyceps0G013530.1;Cordyceps0G073560.1;Cordyceps0G020500.1;Cordyceps0G094930.1;Cordyceps0G038710.1;Cordyceps0G005150.1;Cordyceps0G040160.1;Cordyceps0G048830.1
Biological Process: double-strand break repair via homologous recombination (GO:0000724);	17	Cordyceps0G053660.1;Cordyceps0G029370.1;Cordyceps0G093310.1;Cordyceps0G042090.1;Cordyceps0G064520.1;Cordyceps0G013850.1;Cordyceps0G024220.1;Cordyceps0G039730.1;Cordyceps0G041230.1;Cordyceps0G025740.1;Cordyceps0G080760.1;Cordyceps0G088160.1;Cordyceps0G020710.1;Cordyceps0G038720.1;Cordyceps0G053650.1;Cordyceps0G003790.1;Cordyceps0G044710.1
Biological Process: double-strand break repair via nonhomologous end joining (GO:0006303);	9	Cordyceps0G048830.1;Cordyceps0G094260.1;Cordyceps0G043700.1;Cordyceps0G000300.1;Cordyceps0G042090.1;Cordyceps0G082450.1;Cordyceps0G018490.1;Cordyceps0G044600.1;Cordyceps0G090720.1
Biological Process: double-strand break repair via single-strand annealing (GO:0045002);	1	Cordyceps0G037040.1
Biological Process: double-strand break repair via single-strand annealing, removal of nonhomologous ends (GO:0000736);	2	Cordyceps0G075990.1;Cordyceps0G001930.1
Biological Process: drug transmembrane transport (GO:0006855);	6	Cordyceps0G088190.1;Cordyceps0G044620.1;Cordyceps0G022460.1;Cordyceps0G031000.1;Cordyceps0G025150.1;Cordyceps0G057340.1
Biological Process: dynein-driven meiotic oscillatory nuclear movement (GO:0030989);	2	Cordyceps0G092130.1;Cordyceps0G038310.1
Biological Process: early endosome to Golgi transport (GO:0034498);	4	Cordyceps0G042590.1;Cordyceps0G016210.1;Cordyceps0G094960.1;Cordyceps0G083480.1
Biological Process: early endosome to late endosome transport (GO:0045022);	2	Cordyceps0G053300.1;Cordyceps0G053310.1
Biological Process: eisosome assembly (GO:0070941);	1	Cordyceps0G006270.1
Biological Process: elastin catabolic process (GO:0060309);	1	Cordyceps0G026330.1
Biological Process: electron transport chain (GO:0022900);	4	Cordyceps0G088430.1;Cordyceps0G038680.1;Cordyceps0G054110.1;Cordyceps0G090300.1
Biological Process: emericellamide A biosynthetic process (GO:1900617);	2	Cordyceps0G002040.1;Cordyceps0G002030.1
Biological Process: emericellamide biosynthetic process (GO:1900557);	2	Cordyceps0G042980.1;Cordyceps0G002020.1
Biological Process: endocytic recycling (GO:0032456);	2	Cordyceps0G087860.1;Cordyceps0G094960.1
Biological Process: endocytosis (GO:0006897);	34	Cordyceps0G064850.1;Cordyceps0G040830.1;Cordyceps0G093230.1;Cordyceps0G025620.1;Cordyceps0G055960.1;Cordyceps0G029530.1;Cordyceps0G052690.1;Cordyceps0G038400.1;Cordyceps0G001910.1;Cordyceps0G011590.1;Cordyceps0G041150.1;Cordyceps0G050160.1;Cordyceps0G036330.1;Cordyceps0G093060.1;Cordyceps0G008340.1;Cordyceps0G013140.1;Cordyceps0G045320.1;Cordyceps0G001780.1;Cordyceps0G002170.1;Cordyceps0G048430.1…
Biological Process: endonucleolytic cleavage in 5'-ETS of tricistronic rRNA transcript (SSU-rRNA, 5.8S rRNA, LSU-rRNA) (GO:0000480);	22	Cordyceps0G081420.1;Cordyceps0G060320.1;Cordyceps0G008000.1;Cordyceps0G026460.1;Cordyceps0G020120.1;Cordyceps0G010280.1;Cordyceps0G022470.1;Cordyceps0G089680.1;Cordyceps0G076210.1;Cordyceps0G025930.1;Cordyceps0G015000.1;Cordyceps0G073250.1;Cordyceps0G018500.1;Cordyceps0G087000.1;Cordyceps0G068750.1;Cordyceps0G089410.1;Cordyceps0G087520.1;Cordyceps0G076240.1;Cordyceps0G030780.1;Cordyceps0G021360.1…
Biological Process: endonucleolytic cleavage in ITS1 to separate SSU-rRNA from 5.8S rRNA and LSU-rRNA from tricistronic rRNA transcript (SSU-rRNA, 5.8S rRNA, LSU-rRNA) (GO:0000447);	28	Cordyceps0G076210.1;Cordyceps0G015000.1;Cordyceps0G025930.1;Cordyceps0G010280.1;Cordyceps0G020120.1;Cordyceps0G022470.1;Cordyceps0G089680.1;Cordyceps0G052680.1;Cordyceps0G086460.1;Cordyceps0G008000.1;Cordyceps0G060320.1;Cordyceps0G026460.1;Cordyceps0G011840.1;Cordyceps0G081420.1;Cordyceps0G003910.1;Cordyceps0G076240.1;Cordyceps0G087520.1;Cordyceps0G029230.1;Cordyceps0G022110.1;Cordyceps0G021360.1…
Biological Process: endonucleolytic cleavage in ITS1 upstream of 5.8S rRNA from tricistronic rRNA transcript (SSU-rRNA, 5.8S rRNA, LSU-rRNA) (GO:0000464);	1	Cordyceps0G061180.1
Biological Process: endonucleolytic cleavage involved in rRNA processing (GO:0000478);	1	Cordyceps0G063970.1
Biological Process: endonucleolytic cleavage of tricistronic rRNA transcript (SSU-rRNA, 5.8S rRNA, LSU-rRNA) (GO:0000479);	3	Cordyceps0G008190.1;Cordyceps0G067430.1;Cordyceps0G020510.1
Biological Process: endonucleolytic cleavage to generate mature 5'-end of SSU-rRNA from (SSU-rRNA, 5.8S rRNA, LSU-rRNA) (GO:0000472);	22	Cordyceps0G073250.1;Cordyceps0G076240.1;Cordyceps0G087520.1;Cordyceps0G030780.1;Cordyceps0G029230.1;Cordyceps0G021360.1;Cordyceps0G022110.1;Cordyceps0G087000.1;Cordyceps0G018500.1;Cordyceps0G089410.1;Cordyceps0G068750.1;Cordyceps0G060320.1;Cordyceps0G026460.1;Cordyceps0G011840.1;Cordyceps0G081420.1;Cordyceps0G076210.1;Cordyceps0G025930.1;Cordyceps0G015000.1;Cordyceps0G020120.1;Cordyceps0G010280.1…
Biological Process: endoplasmic reticulum inheritance (GO:0048309);	6	Cordyceps0G076630.1;Cordyceps0G083440.1;Cordyceps0G007130.1;Cordyceps0G040350.1;Cordyceps0G075700.1;Cordyceps0G072460.1
Biological Process: endoplasmic reticulum membrane fusion (GO:0016320);	2	Cordyceps0G007130.1;Cordyceps0G008890.1
Biological Process: endoplasmic reticulum membrane organization (GO:0090158);	1	Cordyceps0G088590.1
Biological Process: endoplasmic reticulum organization (GO:0007029);	2	Cordyceps0G066970.1;Cordyceps0G090120.1
Biological Process: endoplasmic reticulum tubular network membrane organization (GO:1990809);	1	Cordyceps0G024820.1
Biological Process: endoplasmic reticulum tubular network organization (GO:0071786);	2	Cordyceps0G054760.1;Cordyceps0G083440.1
Biological Process: endoplasmic reticulum unfolded protein response (GO:0030968);	3	Cordyceps0G023330.1;Cordyceps0G067150.1;Cordyceps0G081500.1
Biological Process: endosomal transport (GO:0016197);	2	Cordyceps0G030160.1;Cordyceps0G029550.1
Biological Process: endosome localization (GO:0032439);	1	Cordyceps0G046680.1
Biological Process: entry into host (GO:0044409);	1	Cordyceps0G049080.1
Biological Process: enzyme active site formation via cysteine modification to L-cysteine persulfide (GO:0018192);	2	Cordyceps0G079550.1;Cordyceps0G079610.1
Biological Process: enzyme-directed rRNA 2'-O-methylation (GO:0000453);	1	Cordyceps0G083740.1
Biological Process: enzyme-directed rRNA pseudouridine synthesis (GO:0000455);	1	Cordyceps0G087490.1
Biological Process: ergosterol biosynthetic process (GO:0006696);	12	Cordyceps0G030730.1;Cordyceps0G009760.1;Cordyceps0G075540.1;Cordyceps0G032750.1;Cordyceps0G025880.1;Cordyceps0G037510.1;Cordyceps0G024530.1;Cordyceps0G043470.1;Cordyceps0G043710.1;Cordyceps0G055640.1;Cordyceps0G075840.1;Cordyceps0G076300.1
Biological Process: error-free postreplication DNA repair (GO:0042275);	1	Cordyceps0G025740.1
Biological Process: error-free translesion synthesis (GO:0070987);	2	Cordyceps0G025740.1;Cordyceps0G017640.1
Biological Process: error-prone translesion synthesis (GO:0042276);	5	Cordyceps0G086210.1;Cordyceps0G018490.1;Cordyceps0G025740.1;Cordyceps0G017640.1;Cordyceps0G070460.1
Biological Process: establishment of cell polarity (GO:0030010);	9	Cordyceps0G023330.1;Cordyceps0G026900.1;Cordyceps0G008970.1;Cordyceps0G006600.1;Cordyceps0G025800.1;Cordyceps0G062500.1;Cordyceps0G082310.1;Cordyceps0G081420.1;Cordyceps0G016770.1
Biological Process: establishment of chromatin silencing (GO:0006343);	1	Cordyceps0G076260.1
Biological Process: establishment of chromatin silencing at silent mating-type cassette (GO:0035389);	1	Cordyceps0G056260.1
Biological Process: establishment of endoplasmic reticulum localization involved in endoplasmic reticulum polarization at cell division site (GO:0061166);	1	Cordyceps0G008890.1
Biological Process: establishment of localization (GO:0051234);	2	Cordyceps0G042530.1;Cordyceps0G073580.1
Biological Process: establishment of localization in cell (GO:0051649);	1	Cordyceps0G072710.1
Biological Process: establishment of mitochondrion localization (GO:0051654);	3	Cordyceps0G050800.1;Cordyceps0G071720.1;Cordyceps0G093660.1
Biological Process: establishment of mitochondrion localization, microtubule-mediated (GO:0034643);	1	Cordyceps0G012110.1
Biological Process: establishment of mitotic sister chromatid cohesion (GO:0034087);	3	Cordyceps0G043730.1;Cordyceps0G044160.1;Cordyceps0G021070.1
Biological Process: establishment of mitotic spindle localization (GO:0040001);	1	Cordyceps0G026570.1
Biological Process: establishment of mitotic spindle orientation (GO:0000132);	6	Cordyceps0G046320.1;Cordyceps0G023960.1;Cordyceps0G072550.1;Cordyceps0G020020.1;Cordyceps0G083850.1;Cordyceps0G063820.1
Biological Process: establishment of protein localization (GO:0045184);	1	Cordyceps0G036910.1
Biological Process: establishment of protein localization to chromatin (GO:0071169);	1	Cordyceps0G044160.1
Biological Process: establishment of protein localization to chromosome (GO:0070199);	1	Cordyceps0G033170.1
Biological Process: establishment of protein localization to plasma membrane (GO:0090002);	3	Cordyceps0G037510.1;Cordyceps0G006270.1;Cordyceps0G003600.1
Biological Process: establishment of protein localization to spindle pole body (GO:0071989);	1	Cordyceps0G020810.1
Biological Process: establishment of spindle pole body localization to nuclear envelope (GO:0071790);	2	Cordyceps0G094890.1;Cordyceps0G054760.1
Biological Process: establishment or maintenance of actin cytoskeleton polarity (GO:0030950);	6	Cordyceps0G037700.1;Cordyceps0G035340.1;Cordyceps0G070070.1;Cordyceps0G037930.1;Cordyceps0G014230.1;Cordyceps0G068030.1
Biological Process: establishment or maintenance of cell polarity (GO:0007163);	1	Cordyceps0G021140.1
Biological Process: establishment or maintenance of cell polarity regulating cell shape (GO:0071963);	13	Cordyceps0G074620.1;Cordyceps0G068030.1;Cordyceps0G036330.1;Cordyceps0G025800.1;Cordyceps0G035340.1;Cordyceps0G085890.1;Cordyceps0G050800.1;Cordyceps0G082310.1;Cordyceps0G044360.1;Cordyceps0G067840.1;Cordyceps0G009680.1;Cordyceps0G025270.1;Cordyceps0G001910.1
Biological Process: establishment or maintenance of microtubule cytoskeleton polarity (GO:0030951);	1	Cordyceps0G060050.1
Biological Process: ethanol metabolic process (GO:0006067);	1	Cordyceps0G027640.1
Biological Process: ethanol oxidation (GO:0006069);	1	Cordyceps0G050790.1
Biological Process: ether biosynthetic process (GO:1901503);	1	Cordyceps0G022900.1
Biological Process: eukaryotic translation initiation factor 4F complex assembly (GO:0097010);	1	Cordyceps0G093890.1
Biological Process: exit from mitosis (GO:0010458);	3	Cordyceps0G074720.1;Cordyceps0G084440.1;Cordyceps0G018240.1
Biological Process: exocyst assembly (GO:0001927);	4	Cordyceps0G075700.1;Cordyceps0G045180.1;Cordyceps0G040350.1;Cordyceps0G024590.1
Biological Process: exocyst localization (GO:0051601);	4	Cordyceps0G045180.1;Cordyceps0G075700.1;Cordyceps0G024590.1;Cordyceps0G056880.1
Biological Process: exocytosis (GO:0006887);	4	Cordyceps0G005730.1;Cordyceps0G081750.1;Cordyceps0G013010.1;Cordyceps0G083480.1
Biological Process: exonucleolytic trimming to generate mature 3'-end of 5.8S rRNA from tricistronic rRNA transcript (SSU-rRNA, 5.8S rRNA, LSU-rRNA) (GO:0000467);	7	Cordyceps0G089250.1;Cordyceps0G030990.1;Cordyceps0G078630.1;Cordyceps0G052580.1;Cordyceps0G081660.1;Cordyceps0G033330.1;Cordyceps0G018330.1
Biological Process: extrachromosomal circular DNA localization involved in cell aging (GO:0034652);	1	Cordyceps0G086790.1
Biological Process: farnesyl diphosphate biosynthetic process (GO:0045337);	2	Cordyceps0G076300.1;Cordyceps0G041220.1
Biological Process: farnesyl diphosphate biosynthetic process, mevalonate pathway (GO:0010142);	2	Cordyceps0G025880.1;Cordyceps0G032750.1
Biological Process: fatty acid beta-oxidation (GO:0006635);	4	Cordyceps0G074880.1;Cordyceps0G018180.1;Cordyceps0G035220.1;Cordyceps0G060280.1
Biological Process: fatty acid beta-oxidation using acyl-CoA dehydrogenase (GO:0033539);	1	Cordyceps0G045220.1
Biological Process: fatty acid biosynthetic process (GO:0006633);	25	Cordyceps0G077820.1;Cordyceps0G047250.1;Cordyceps0G059060.1;Cordyceps0G090980.1;Cordyceps0G090990.1;Cordyceps0G095540.1;Cordyceps0G000650.1;Cordyceps0G030370.1;Cordyceps0G090680.1;Cordyceps0G023950.1;Cordyceps0G034030.1;Cordyceps0G024530.1;Cordyceps0G027470.1;Cordyceps0G022570.1;Cordyceps0G071390.1;Cordyceps0G069660.1;Cordyceps0G065930.1;Cordyceps0G061510.1;Cordyceps0G015960.1;Cordyceps0G028190.1…
Biological Process: fatty acid catabolic process (GO:0009062);	2	Cordyceps0G051790.1;Cordyceps0G061720.1
Biological Process: fatty acid elongation (GO:0030497);	2	Cordyceps0G055620.1;Cordyceps0G082150.1
Biological Process: fatty acid metabolic process (GO:0006631);	6	Cordyceps0G019840.1;Cordyceps0G055740.1;Cordyceps0G040150.1;Cordyceps0G048650.1;Cordyceps0G059230.1;Cordyceps0G039570.1
Biological Process: fatty acid oxidation (GO:0019395);	1	Cordyceps0G075870.1
Biological Process: fatty acid transmembrane transport (GO:1902001);	1	Cordyceps0G074880.1
Biological Process: fatty acid transport (GO:0015908);	1	Cordyceps0G038210.1
Biological Process: fatty-acyl-CoA transport (GO:0015916);	1	Cordyceps0G018180.1
Biological Process: fermentation (GO:0006113);	1	Cordyceps0G040400.1
Biological Process: ferric triacetylfusarinine C transport (GO:0015686);	1	Cordyceps0G009750.1
Biological Process: ferrichrome biosynthetic process (GO:0031169);	1	Cordyceps0G046800.1
Biological Process: ferrous iron transport (GO:0015684);	1	Cordyceps0G043540.1
Biological Process: filamentous growth (GO:0030447);	3	Cordyceps0G013190.1;Cordyceps0G074170.1;Cordyceps0G014510.1
Biological Process: folic acid-containing compound biosynthetic process (GO:0009396);	2	Cordyceps0G088980.1;Cordyceps0G009600.1
Biological Process: folic acid-containing compound metabolic process (GO:0006760);	2	Cordyceps0G020950.1;Cordyceps0G091260.1
Biological Process: formaldehyde catabolic process (GO:0046294);	2	Cordyceps0G086710.1;Cordyceps0G050790.1
Biological Process: formate catabolic process (GO:0042183);	1	Cordyceps0G023710.1
Biological Process: formation of cytoplasmic translation initiation complex (GO:0001732);	3	Cordyceps0G008770.1;Cordyceps0G001900.1;Cordyceps0G053790.1
Biological Process: formation of translation preinitiation complex (GO:0001731);	20	Cordyceps0G012160.1;Cordyceps0G008670.1;Cordyceps0G011860.1;Cordyceps0G006110.1;Cordyceps0G041430.1;Cordyceps0G008030.1;Cordyceps0G030140.1;Cordyceps0G093890.1;Cordyceps0G081730.1;Cordyceps0G010580.1;Cordyceps0G004530.1;Cordyceps0G018230.1;Cordyceps0G047700.1;Cordyceps0G002060.1;Cordyceps0G091090.1;Cordyceps0G005610.1;Cordyceps0G009520.1;Cordyceps0G022320.1;Cordyceps0G001900.1;Cordyceps0G090290.1
Biological Process: free ubiquitin chain polymerization (GO:0010994);	2	Cordyceps0G078070.1;Cordyceps0G070460.1
Biological Process: fructose 2,6-bisphosphate metabolic process (GO:0006003);	3	Cordyceps0G082360.1;Cordyceps0G010730.1;Cordyceps0G065440.1
Biological Process: fructose 6-phosphate metabolic process (GO:0006002);	3	Cordyceps0G077420.1;Cordyceps0G081810.1;Cordyceps0G020660.1
Biological Process: fructose metabolic process (GO:0006000);	4	Cordyceps0G082360.1;Cordyceps0G065440.1;Cordyceps0G010730.1;Cordyceps0G020660.1
Biological Process: fucose metabolic process (GO:0006004);	1	Cordyceps0G069070.1
Biological Process: fumagillin biosynthetic process (GO:1902086);	2	Cordyceps0G042980.1;Cordyceps0G016950.1
Biological Process: fumarate metabolic process (GO:0006106);	2	Cordyceps0G079290.1;Cordyceps0G027160.1
Biological Process: fumarate transport (GO:0015741);	1	Cordyceps0G092420.1
Biological Process: fungal-type cell wall (1->3)-beta-D-glucan biosynthetic process (GO:0071970);	2	Cordyceps0G032770.1;Cordyceps0G065350.1
Biological Process: fungal-type cell wall assembly (GO:0071940);	2	Cordyceps0G086190.1;Cordyceps0G014230.1
Biological Process: fungal-type cell wall biogenesis (GO:0009272);	4	Cordyceps0G015510.1;Cordyceps0G036910.1;Cordyceps0G090600.1;Cordyceps0G031330.1
Biological Process: fungal-type cell wall chitin biosynthetic process (GO:0034221);	3	Cordyceps0G071110.1;Cordyceps0G014370.1;Cordyceps0G012660.1
Biological Process: fungal-type cell wall disassembly involved in conjugation with cellular fusion (GO:1904541);	1	Cordyceps0G063260.1
Biological Process: fungal-type cell wall organization (GO:0031505);	17	Cordyceps0G088710.1;Cordyceps0G003920.1;Cordyceps0G070070.1;Cordyceps0G084110.1;Cordyceps0G067840.1;Cordyceps0G070530.1;Cordyceps0G037930.1;Cordyceps0G037700.1;Cordyceps0G038870.1;Cordyceps0G043500.1;Cordyceps0G084200.1;Cordyceps0G038470.1;Cordyceps0G094290.1;Cordyceps0G015260.1;Cordyceps0G065350.1;Cordyceps0G083200.1;Cordyceps0G078190.1
Biological Process: fungal-type cell wall organization or biogenesis (GO:0071852);	4	Cordyceps0G029570.1;Cordyceps0G072710.1;Cordyceps0G075650.1;Cordyceps0G077750.1
Biological Process: furaldehyde metabolic process (GO:0033859);	1	Cordyceps0G050790.1
Biological Process: fusion of virus membrane with host plasma membrane (GO:0019064);	1	Cordyceps0G069640.1
Biological Process: galactose catabolic process (GO:0019388);	1	Cordyceps0G026100.1
Biological Process: galactose catabolic process via UDP-galactose (GO:0033499);	1	Cordyceps0G055450.1
Biological Process: galactose metabolic process (GO:0006012);	2	Cordyceps0G055650.1;Cordyceps0G035600.1
Biological Process: gamma-aminobutyric acid catabolic process (GO:0009450);	4	Cordyceps0G078690.1;Cordyceps0G013770.1;Cordyceps0G008170.1;Cordyceps0G026180.1
Biological Process: gamma-aminobutyric acid metabolic process (GO:0009448);	2	Cordyceps0G078670.1;Cordyceps0G078680.1
Biological Process: gamma-aminobutyric acid transport (GO:0015812);	2	Cordyceps0G006540.1;Cordyceps0G062430.1
Biological Process: gamma-tubulin complex localization (GO:0033566);	3	Cordyceps0G051680.1;Cordyceps0G092130.1;Cordyceps0G038310.1
Biological Process: gene conversion (GO:0035822);	1	Cordyceps0G018490.1
Biological Process: gene conversion at mating-type locus (GO:0007534);	3	Cordyceps0G039560.1;Cordyceps0G075990.1;Cordyceps0G001210.1
Biological Process: gene conversion at mating-type locus, DNA double-strand break processing (GO:0031292);	1	Cordyceps0G020710.1
Biological Process: gene conversion at mating-type locus, DNA repair synthesis (GO:0000734);	3	Cordyceps0G053730.1;Cordyceps0G082450.1;Cordyceps0G042090.1
Biological Process: gene expression (GO:0010467);	7	Cordyceps0G088390.1;Cordyceps0G041920.1;Cordyceps0G008810.1;Cordyceps0G021160.1;Cordyceps0G026650.1;Cordyceps0G020340.1;Cordyceps0G067320.1
Biological Process: gene looping (GO:0090202);	1	Cordyceps0G055340.1
Biological Process: gene silencing by RNA (GO:0031047);	2	Cordyceps0G055320.1;Cordyceps0G011350.1
Biological Process: gene silencing involved in chronological cell aging (GO:0010978);	1	Cordyceps0G011350.1
Biological Process: generation of catalytic spliceosome for first transesterification step (GO:0000349);	7	Cordyceps0G043720.1;Cordyceps0G071880.1;Cordyceps0G067200.1;Cordyceps0G049300.1;Cordyceps0G002260.1;Cordyceps0G083310.1;Cordyceps0G039100.1
Biological Process: generation of catalytic spliceosome for second transesterification step (GO:0000350);	8	Cordyceps0G018920.1;Cordyceps0G023870.1;Cordyceps0G002210.1;Cordyceps0G024680.1;Cordyceps0G010100.1;Cordyceps0G047800.1;Cordyceps0G055300.1;Cordyceps0G047770.1
Biological Process: generation of precursor metabolites and energy (GO:0006091);	1	Cordyceps0G033810.1
Biological Process: genetic imprinting at mating-type locus (GO:0071515);	1	Cordyceps0G001210.1
Biological Process: geranyl diphosphate biosynthetic process (GO:0033384);	1	Cordyceps0G076300.1
Biological Process: global genome nucleotide-excision repair (GO:0070911);	3	Cordyceps0G087390.1;Cordyceps0G007490.1;Cordyceps0G010610.1
Biological Process: gluconeogenesis (GO:0006094);	9	Cordyceps0G075880.1;Cordyceps0G090450.1;Cordyceps0G089920.1;Cordyceps0G064960.1;Cordyceps0G089930.1;Cordyceps0G076700.1;Cordyceps0G035230.1;Cordyceps0G036150.1;Cordyceps0G055980.1
Biological Process: glucose 6-phosphate metabolic process (GO:0051156);	2	Cordyceps0G077420.1;Cordyceps0G020660.1
Biological Process: glucose catabolic process (GO:0006007);	1	Cordyceps0G018400.1
Biological Process: glucose import (GO:0046323);	5	Cordyceps0G009280.1;Cordyceps0G080040.1;Cordyceps0G009290.1;Cordyceps0G076820.1;Cordyceps0G058840.1
Biological Process: glucose mediated signaling pathway (GO:0010255);	1	Cordyceps0G036390.1
Biological Process: glucose metabolic process (GO:0006006);	5	Cordyceps0G010730.1;Cordyceps0G020660.1;Cordyceps0G033280.1;Cordyceps0G012580.1;Cordyceps0G064190.1
Biological Process: glucose transmembrane transport (GO:1904659);	2	Cordyceps0G080040.1;Cordyceps0G076820.1
Biological Process: glutamate biosynthetic process (GO:0006537);	3	Cordyceps0G064460.1;Cordyceps0G079930.1;Cordyceps0G013390.1
Biological Process: glutamate catabolic process (GO:0006538);	1	Cordyceps0G051060.1
Biological Process: glutamate catabolic process to 2-oxoglutarate (GO:0019551);	1	Cordyceps0G069960.1
Biological Process: glutamate metabolic process (GO:0006536);	2	Cordyceps0G008170.1;Cordyceps0G013770.1
Biological Process: glutamine biosynthetic process (GO:0006542);	3	Cordyceps0G085860.1;Cordyceps0G000900.1;Cordyceps0G061670.1
Biological Process: glutamine metabolic process (GO:0006541);	10	Cordyceps0G008730.1;Cordyceps0G074250.1;Cordyceps0G040720.1;Cordyceps0G051770.1;Cordyceps0G079310.1;Cordyceps0G040710.1;Cordyceps0G049790.1;Cordyceps0G056380.1;Cordyceps0G023450.1;Cordyceps0G055220.1
Biological Process: glutamine transport (GO:0006868);	1	Cordyceps0G060580.1
Biological Process: glutaminyl-tRNA aminoacylation (GO:0006425);	2	Cordyceps0G061910.1;Cordyceps0G008260.1
Biological Process: glutaminyl-tRNAGln biosynthesis via transamidation (GO:0070681);	2	Cordyceps0G018280.1;Cordyceps0G066970.1
Biological Process: glutamyl-tRNA aminoacylation (GO:0006424);	3	Cordyceps0G070120.1;Cordyceps0G071300.1;Cordyceps0G032390.1
Biological Process: glutathione biosynthetic process (GO:0006750);	4	Cordyceps0G037630.1;Cordyceps0G085980.1;Cordyceps0G070980.1;Cordyceps0G087060.1
Biological Process: glutathione catabolic process (GO:0006751);	3	Cordyceps0G022040.1;Cordyceps0G023450.1;Cordyceps0G045910.1
Biological Process: glutathione metabolic process (GO:0006749);	9	Cordyceps0G071540.1;Cordyceps0G056900.1;Cordyceps0G094840.1;Cordyceps0G054160.1;Cordyceps0G068380.1;Cordyceps0G047670.1;Cordyceps0G083230.1;Cordyceps0G086480.1;Cordyceps0G061260.1
Biological Process: glutathione transmembrane import into vacuole (GO:0071996);	2	Cordyceps0G054160.1;Cordyceps0G008870.1
Biological Process: glycerol ether metabolic process (GO:0006662);	5	Cordyceps0G075930.1;Cordyceps0G031350.1;Cordyceps0G095650.1;Cordyceps0G049380.1;Cordyceps0G007840.1
Biological Process: glycerol metabolic process (GO:0006071);	3	Cordyceps0G034420.1;Cordyceps0G047390.1;Cordyceps0G076400.1
Biological Process: glycerol transport (GO:0015793);	1	Cordyceps0G091680.1
Biological Process: glycerol-3-phosphate catabolic process (GO:0046168);	1	Cordyceps0G079680.1
Biological Process: glycerol-3-phosphate metabolic process (GO:0006072);	3	Cordyceps0G091670.1;Cordyceps0G053500.1;Cordyceps0G091690.1
Biological Process: glycerol-3-phosphate transport (GO:0015794);	1	Cordyceps0G063870.1
Biological Process: glycerolipid metabolic process (GO:0046486);	2	Cordyceps0G004470.1;Cordyceps0G045670.1
Biological Process: glycerophosphodiester transport (GO:0001407);	1	Cordyceps0G063870.1
Biological Process: glycerophospholipid biosynthetic process (GO:0046474);	3	Cordyceps0G091950.1;Cordyceps0G063100.1;Cordyceps0G060410.1
Biological Process: glycerophospholipid catabolic process (GO:0046475);	1	Cordyceps0G067630.1
Biological Process: glycine biosynthetic process (GO:0006545);	1	Cordyceps0G091260.1
Biological Process: glycine biosynthetic process, by transamination of glyoxylate (GO:0019265);	1	Cordyceps0G074500.1
Biological Process: glycine catabolic process (GO:0006546);	3	Cordyceps0G029320.1;Cordyceps0G006750.1;Cordyceps0G013780.1
Biological Process: glycine decarboxylation via glycine cleavage system (GO:0019464);	1	Cordyceps0G069260.1
Biological Process: glycine metabolic process (GO:0006544);	2	Cordyceps0G036420.1;Cordyceps0G023160.1
Biological Process: glycogen biosynthetic process (GO:0005978);	3	Cordyceps0G053600.1;Cordyceps0G082080.1;Cordyceps0G079750.1
Biological Process: glycogen catabolic process (GO:0005980);	1	Cordyceps0G079750.1
Biological Process: glycogen metabolic process (GO:0005977);	3	Cordyceps0G091050.1;Cordyceps0G007790.1;Cordyceps0G032010.1
Biological Process: glycolipid transport (GO:0046836);	1	Cordyceps0G045150.1
Biological Process: glycolytic fermentation (GO:0019660);	1	Cordyceps0G077420.1
Biological Process: glycolytic process (GO:0006096);	11	Cordyceps0G055980.1;Cordyceps0G063400.1;Cordyceps0G064190.1;Cordyceps0G035230.1;Cordyceps0G036150.1;Cordyceps0G011830.1;Cordyceps0G034290.1;Cordyceps0G077420.1;Cordyceps0G024650.1;Cordyceps0G090450.1;Cordyceps0G020660.1
Biological Process: glycolytic process through fructose-6-phosphate (GO:0061615);	1	Cordyceps0G081810.1
Biological Process: glycosaminoglycan biosynthetic process (GO:0006024);	1	Cordyceps0G030380.1
Biological Process: glycosphingolipid metabolic process (GO:0006687);	1	Cordyceps0G052090.1
Biological Process: glycyl-tRNA aminoacylation (GO:0006426);	2	Cordyceps0G062770.1;Cordyceps0G093360.1
Biological Process: glyoxylate cycle (GO:0006097);	2	Cordyceps0G039710.1;Cordyceps0G079590.1
Biological Process: growth (GO:0040007);	1	Cordyceps0G027110.1
Biological Process: growth of unicellular organism as a thread of attached cells (GO:0070783);	1	Cordyceps0G068150.1
Biological Process: guanine catabolic process (GO:0006147);	1	Cordyceps0G044670.1
Biological Process: heme O biosynthetic process (GO:0048034);	2	Cordyceps0G028110.1;Cordyceps0G028220.1
Biological Process: heme a biosynthetic process (GO:0006784);	3	Cordyceps0G040070.1;Cordyceps0G028110.1;Cordyceps0G068740.1
Biological Process: heme biosynthetic process (GO:0006783);	4	Cordyceps0G053090.1;Cordyceps0G069270.1;Cordyceps0G012570.1;Cordyceps0G044590.1
Biological Process: heme oxidation (GO:0006788);	2	Cordyceps0G023470.1;Cordyceps0G086090.1
Biological Process: hemolysis by symbiont of host erythrocytes (GO:0019836);	1	Cordyceps0G070370.1
Biological Process: heparan sulfate proteoglycan biosynthetic process (GO:0015012);	1	Cordyceps0G030380.1
Biological Process: heterochromatin assembly (GO:0031507);	1	Cordyceps0G052480.1
Biological Process: heterochromatin assembly involved in chromatin silencing by small RNA (GO:0070924);	1	Cordyceps0G017190.1
Biological Process: heterochromatin maintenance (GO:0070829);	1	Cordyceps0G023610.1
Biological Process: heterochromatin maintenance involved in chromatin silencing at centromere outer repeat region (GO:1902368);	2	Cordyceps0G036180.1;Cordyceps0G064890.1
Biological Process: heterochromatin organization involved in chromatin silencing (GO:0070868);	4	Cordyceps0G012630.1;Cordyceps0G056260.1;Cordyceps0G071770.1;Cordyceps0G018490.1
Biological Process: heterocycle biosynthetic process (GO:0018130);	5	Cordyceps0G022900.1;Cordyceps0G071310.1;Cordyceps0G045890.1;Cordyceps0G049140.1;Cordyceps0G042960.1
Biological Process: heterocycle metabolic process (GO:0046483);	1	Cordyceps0G044050.1
Biological Process: heteroduplex formation (GO:0030491);	3	Cordyceps0G013850.1;Cordyceps0G007070.1;Cordyceps0G080760.1
Biological Process: heterotrimeric G-protein complex cycle (GO:0031684);	2	Cordyceps0G008790.1;Cordyceps0G069770.1
Biological Process: hexose transmembrane transport (GO:0035428);	3	Cordyceps0G009290.1;Cordyceps0G058840.1;Cordyceps0G009280.1
Biological Process: high-affinity iron ion transmembrane transport (GO:0006827);	1	Cordyceps0G067520.1
Biological Process: histidine biosynthetic process (GO:0000105);	7	Cordyceps0G011670.1;Cordyceps0G054580.1;Cordyceps0G024310.1;Cordyceps0G062860.1;Cordyceps0G026360.1;Cordyceps0G087750.1;Cordyceps0G095620.1
Biological Process: histidine homeostasis (GO:0090464);	2	Cordyceps0G076590.1;Cordyceps0G079590.1
Biological Process: histidyl-tRNA aminoacylation (GO:0006427);	1	Cordyceps0G088630.1
Biological Process: histone H2A SQE motif phosphorylation (GO:1990853);	2	Cordyceps0G078420.1;Cordyceps0G078430.1
Biological Process: histone H2A acetylation (GO:0043968);	1	Cordyceps0G006050.1
Biological Process: histone H2A-H2B dimer displacement (GO:0001208);	1	Cordyceps0G047740.1
Biological Process: histone H2A-S121 phosphorylation (GO:0072370);	1	Cordyceps0G011820.1
Biological Process: histone H2B conserved C-terminal lysine ubiquitination (GO:0071894);	2	Cordyceps0G086420.1;Cordyceps0G025740.1
Biological Process: histone H2B ubiquitination (GO:0033523);	1	Cordyceps0G017210.1
Biological Process: histone H3 acetylation (GO:0043966);	2	Cordyceps0G043270.1;Cordyceps0G008150.1
Biological Process: histone H3 deacetylation (GO:0070932);	2	Cordyceps0G042620.1;Cordyceps0G011780.1
Biological Process: histone H3-K14 acetylation (GO:0044154);	1	Cordyceps0G071770.1
Biological Process: histone H3-K18 acetylation (GO:0043971);	1	Cordyceps0G071770.1
Biological Process: histone H3-K36 methylation (GO:0010452);	1	Cordyceps0G008150.1
Biological Process: histone H3-K4 deacetylation (GO:1990596);	1	Cordyceps0G062710.1
Biological Process: histone H3-K4 demethylation (GO:0034720);	1	Cordyceps0G027120.1
Biological Process: histone H3-K4 methylation (GO:0051568);	6	Cordyceps0G089600.1;Cordyceps0G011250.1;Cordyceps0G026940.1;Cordyceps0G089010.1;Cordyceps0G029080.1;Cordyceps0G083680.1
Biological Process: histone H3-K4 trimethylation (GO:0080182);	2	Cordyceps0G040570.1;Cordyceps0G059580.1
Biological Process: histone H3-K56 acetylation (GO:0097043);	1	Cordyceps0G094260.1
Biological Process: histone H3-K56 deacetylation (GO:0071572);	1	Cordyceps0G017280.1
Biological Process: histone H3-K79 methylation (GO:0034729);	3	Cordyceps0G010610.1;Cordyceps0G029080.1;Cordyceps0G011250.1
Biological Process: histone H3-K9 acetylation (GO:0043970);	1	Cordyceps0G071770.1
Biological Process: histone H3-K9 deacetylation (GO:1990619);	1	Cordyceps0G062710.1
Biological Process: histone H3-K9 methylation (GO:0051567);	1	Cordyceps0G036180.1
Biological Process: histone H3-S10 phosphorylation involved in chromosome condensation (GO:2000775);	1	Cordyceps0G093400.1
Biological Process: histone H4 acetylation (GO:0043967);	2	Cordyceps0G038750.1;Cordyceps0G006050.1
Biological Process: histone H4 deacetylation (GO:0070933);	2	Cordyceps0G042620.1;Cordyceps0G011780.1
Biological Process: histone H4-K12 deacetylation (GO:1990679);	2	Cordyceps0G062710.1;Cordyceps0G017280.1
Biological Process: histone H4-K16 deacetylation (GO:1990678);	2	Cordyceps0G062710.1;Cordyceps0G017280.1
Biological Process: histone H4-K20 methylation (GO:0034770);	2	Cordyceps0G059610.1;Cordyceps0G072110.1
Biological Process: histone acetylation (GO:0016573);	26	Cordyceps0G026350.1;Cordyceps0G076140.1;Cordyceps0G057550.1;Cordyceps0G043680.1;Cordyceps0G083190.1;Cordyceps0G064890.1;Cordyceps0G021400.1;Cordyceps0G060110.1;Cordyceps0G043670.1;Cordyceps0G009690.1;Cordyceps0G048790.1;Cordyceps0G025660.1;Cordyceps0G043920.1;Cordyceps0G086920.1;Cordyceps0G082780.1;Cordyceps0G030090.1;Cordyceps0G082310.1;Cordyceps0G031560.1;Cordyceps0G042310.1;Cordyceps0G082750.1…
Biological Process: histone catabolic process (GO:0036205);	1	Cordyceps0G017240.1
Biological Process: histone deacetylation (GO:0016575);	7	Cordyceps0G074620.1;Cordyceps0G066890.1;Cordyceps0G054570.1;Cordyceps0G089170.1;Cordyceps0G047320.1;Cordyceps0G091140.1;Cordyceps0G043700.1
Biological Process: histone dephosphorylation (GO:0016576);	1	Cordyceps0G091050.1
Biological Process: histone deubiquitination (GO:0016578);	2	Cordyceps0G029080.1;Cordyceps0G060110.1
Biological Process: histone exchange (GO:0043486);	15	Cordyceps0G048700.1;Cordyceps0G060620.1;Cordyceps0G087810.1;Cordyceps0G047530.1;Cordyceps0G082780.1;Cordyceps0G022840.1;Cordyceps0G082310.1;Cordyceps0G006050.1;Cordyceps0G025800.1;Cordyceps0G017210.1;Cordyceps0G087660.1;Cordyceps0G064220.1;Cordyceps0G045530.1;Cordyceps0G063840.1;Cordyceps0G015740.1
Biological Process: histone glutamine methylation (GO:1990258);	1	Cordyceps0G084340.1
Biological Process: histone lysine methylation (GO:0034968);	2	Cordyceps0G002460.1;Cordyceps0G037460.1
Biological Process: histone mRNA catabolic process (GO:0071044);	1	Cordyceps0G018330.1
Biological Process: histone methylation (GO:0016571);	1	Cordyceps0G074520.1
Biological Process: histone modification (GO:0016570);	1	Cordyceps0G021060.1
Biological Process: histone monoubiquitination (GO:0010390);	2	Cordyceps0G088160.1;Cordyceps0G025740.1
Biological Process: histone peptidyl-prolyl isomerization (GO:0000412);	1	Cordyceps0G021770.1
Biological Process: histone phosphorylation (GO:0016572);	1	Cordyceps0G052490.1
Biological Process: histone ubiquitination (GO:0016574);	1	Cordyceps0G017240.1
Biological Process: homoiothermy (GO:0042309);	1	Cordyceps0G022440.1
Biological Process: homologous chromosome segregation (GO:0045143);	1	Cordyceps0G093400.1
Biological Process: homoserine biosynthetic process (GO:0009090);	3	Cordyceps0G083470.1;Cordyceps0G077320.1;Cordyceps0G075920.1
Biological Process: homoserine metabolic process (GO:0009092);	1	Cordyceps0G055790.1
Biological Process: hydrogen ion transmembrane transport (GO:1902600);	21	Cordyceps0G070330.1;Cordyceps0G068280.1;Cordyceps0G065470.1;Cordyceps0G082160.1;Cordyceps0G051870.1;Cordyceps0G048480.1;Cordyceps0G050510.1;Cordyceps0G036480.1;Cordyceps0G053620.1;Cordyceps0G049270.1;Cordyceps0G064290.1;Cordyceps0G022860.1;Cordyceps0G067310.1;Cordyceps0G002130.1;Cordyceps0G071840.1;Cordyceps0G039110.1;Cordyceps0G085510.1;Cordyceps0G038200.1;Cordyceps0G005190.1;Cordyceps0G052560.1…
Biological Process: hydrogen peroxide catabolic process (GO:0042744);	6	Cordyceps0G094480.1;Cordyceps0G095660.1;Cordyceps0G066940.1;Cordyceps0G023410.1;Cordyceps0G050400.1;Cordyceps0G030280.1
Biological Process: hydrogen peroxide metabolic process (GO:0042743);	1	Cordyceps0G029320.1
Biological Process: hydrogen peroxide-mediated programmed cell death (GO:0010421);	1	Cordyceps0G081280.1
Biological Process: hydrogen sulfide biosynthetic process (GO:0070814);	3	Cordyceps0G038470.1;Cordyceps0G012020.1;Cordyceps0G059460.1
Biological Process: hydrogen transport (GO:0006818);	1	Cordyceps0G048180.1
Biological Process: hyperosmotic response (GO:0006972);	3	Cordyceps0G027090.1;Cordyceps0G078360.1;Cordyceps0G023890.1
Biological Process: hyphal growth (GO:0030448);	1	Cordyceps0G019240.1
Biological Process: hypoxanthine salvage (GO:0043103);	1	Cordyceps0G050280.1
Biological Process: inactivation of MAPK activity (GO:0000188);	1	Cordyceps0G053470.1
Biological Process: inactivation of MAPK activity involved in cell wall organization or biogenesis (GO:0000200);	1	Cordyceps0G027090.1
Biological Process: inactivation of MAPK activity involved in conjugation with cellular fusion (GO:0071511);	1	Cordyceps0G048150.1
Biological Process: inactivation of MAPK activity involved in osmosensory signaling pathway (GO:0000173);	2	Cordyceps0G048150.1;Cordyceps0G069880.1
Biological Process: induction of conjugation upon nitrogen starvation (GO:0031142);	1	Cordyceps0G089300.1
Biological Process: induction of conjugation with cellular fusion (GO:0010514);	1	Cordyceps0G052880.1
Biological Process: inheritance of oxidatively modified proteins involved in replicative cell aging (GO:0001319);	1	Cordyceps0G052910.1
Biological Process: inner mitochondrial membrane organization (GO:0007007);	2	Cordyceps0G030030.1;Cordyceps0G071830.1
Biological Process: inorganic anion transport (GO:0015698);	2	Cordyceps0G077840.1;Cordyceps0G023280.1
Biological Process: inorganic cation transmembrane transport (GO:0098662);	1	Cordyceps0G043540.1
Biological Process: inosine salvage (GO:0006190);	1	Cordyceps0G002350.1
Biological Process: inositol biosynthetic process (GO:0006021);	1	Cordyceps0G037220.1
Biological Process: inositol catabolic process (GO:0019310);	1	Cordyceps0G035690.1
Biological Process: inositol lipid-mediated signaling (GO:0048017);	3	Cordyceps0G037480.1;Cordyceps0G008790.1;Cordyceps0G044480.1
Biological Process: inositol metabolic process (GO:0006020);	1	Cordyceps0G038940.1
Biological Process: inositol phosphate biosynthetic process (GO:0032958);	2	Cordyceps0G044440.1;Cordyceps0G087780.1
Biological Process: inositolphosphoceramide metabolic process (GO:0006673);	1	Cordyceps0G023110.1
Biological Process: integrin-mediated signaling pathway (GO:0007229);	2	Cordyceps0G048960.1;Cordyceps0G051910.1
Biological Process: intein-mediated protein splicing (GO:0016539);	1	Cordyceps0G047770.1
Biological Process: inter-Golgi cisterna vesicle-mediated transport (GO:0048219);	1	Cordyceps0G073200.1
Biological Process: interaction with host via protein secreted by type II secretion system (GO:0052051);	10	Cordyceps0G026280.1;Cordyceps0G079050.1;Cordyceps0G061620.1;Cordyceps0G006480.1;Cordyceps0G070980.1;Cordyceps0G040060.1;Cordyceps0G072070.1;Cordyceps0G004320.1;Cordyceps0G004590.1;Cordyceps0G019390.1
Biological Process: interaction with host via secreted substance involved in symbiotic interaction (GO:0052048);	1	Cordyceps0G032490.1
Biological Process: interphase microtubule nucleation by interphase microtubule organizing center (GO:0051415);	2	Cordyceps0G038310.1;Cordyceps0G051680.1
Biological Process: interspecies interaction between organisms (GO:0044419);	1	Cordyceps0G044760.1
Biological Process: interstrand cross-link repair (GO:0036297);	5	Cordyceps0G019830.1;Cordyceps0G020760.1;Cordyceps0G089590.1;Cordyceps0G029960.1;Cordyceps0G028610.1
Biological Process: intra-Golgi vesicle-mediated transport (GO:0006891);	8	Cordyceps0G086390.1;Cordyceps0G001690.1;Cordyceps0G094640.1;Cordyceps0G084310.1;Cordyceps0G028840.1;Cordyceps0G029250.1;Cordyceps0G008210.1;Cordyceps0G028830.1
Biological Process: intra-S DNA damage checkpoint (GO:0031573);	17	Cordyceps0G037230.1;Cordyceps0G042090.1;Cordyceps0G027910.1;Cordyceps0G078430.1;Cordyceps0G078420.1;Cordyceps0G018490.1;Cordyceps0G027900.1;Cordyceps0G013530.1;Cordyceps0G085070.1;Cordyceps0G020710.1;Cordyceps0G069670.1;Cordyceps0G048830.1;Cordyceps0G031250.1;Cordyceps0G043260.1;Cordyceps0G088160.1;Cordyceps0G010610.1;Cordyceps0G049010.1
Biological Process: intracellular copper ion transport (GO:0015680);	3	Cordyceps0G070100.1;Cordyceps0G021270.1;Cordyceps0G089800.1
Biological Process: intracellular distribution of mitochondria (GO:0048312);	1	Cordyceps0G060210.1
Biological Process: intracellular mRNA localization (GO:0008298);	9	Cordyceps0G044390.1;Cordyceps0G019190.1;Cordyceps0G095430.1;Cordyceps0G068260.1;Cordyceps0G076520.1;Cordyceps0G094770.1;Cordyceps0G083290.1;Cordyceps0G037320.1;Cordyceps0G076210.1
Biological Process: intracellular protein transmembrane transport (GO:0065002);	1	Cordyceps0G051580.1
Biological Process: intracellular protein transport (GO:0006886);	48	Cordyceps0G063320.1;Cordyceps0G053330.1;Cordyceps0G085450.1;Cordyceps0G094450.1;Cordyceps0G007300.1;Cordyceps0G052570.1;Cordyceps0G055970.1;Cordyceps0G091910.1;Cordyceps0G083960.1;Cordyceps0G053000.1;Cordyceps0G046160.1;Cordyceps0G008340.1;Cordyceps0G003590.1;Cordyceps0G051350.1;Cordyceps0G048270.1;Cordyceps0G063330.1;Cordyceps0G094640.1;Cordyceps0G084200.1;Cordyceps0G029460.1;Cordyceps0G025620.1…
Biological Process: intracellular sequestering of iron ion (GO:0006880);	1	Cordyceps0G006980.1
Biological Process: intracellular signal transduction (GO:0035556);	12	Cordyceps0G033130.1;Cordyceps0G005510.1;Cordyceps0G052040.1;Cordyceps0G072730.1;Cordyceps0G008070.1;Cordyceps0G044180.1;Cordyceps0G077500.1;Cordyceps0G004240.1;Cordyceps0G056550.1;Cordyceps0G016700.1;Cordyceps0G036390.1;Cordyceps0G083590.1
Biological Process: intracellular sterol transport (GO:0032366);	1	Cordyceps0G045320.1
Biological Process: intracellular transport (GO:0046907);	5	Cordyceps0G082050.1;Cordyceps0G045430.1;Cordyceps0G045410.1;Cordyceps0G024470.1;Cordyceps0G037600.1
Biological Process: intralumenal vesicle formation (GO:0070676);	5	Cordyceps0G056520.1;Cordyceps0G073450.1;Cordyceps0G069920.1;Cordyceps0G044730.1;Cordyceps0G038380.1
Biological Process: intronic box C/D snoRNA processing (GO:0034965);	4	Cordyceps0G078720.1;Cordyceps0G078730.1;Cordyceps0G062000.1;Cordyceps0G018130.1
Biological Process: invasive growth in response to glucose limitation (GO:0001403);	15	Cordyceps0G079610.1;Cordyceps0G082240.1;Cordyceps0G050150.1;Cordyceps0G048980.1;Cordyceps0G052880.1;Cordyceps0G036390.1;Cordyceps0G091250.1;Cordyceps0G008970.1;Cordyceps0G017700.1;Cordyceps0G069770.1;Cordyceps0G086250.1;Cordyceps0G011270.1;Cordyceps0G041840.1;Cordyceps0G025660.1;Cordyceps0G086190.1
Biological Process: ion transmembrane transport (GO:0034220);	6	Cordyceps0G009490.1;Cordyceps0G024370.1;Cordyceps0G091990.1;Cordyceps0G008900.1;Cordyceps0G032670.1;Cordyceps0G024800.1
Biological Process: ion transport (GO:0006811);	1	Cordyceps0G085740.1
Biological Process: iron assimilation (GO:0033212);	1	Cordyceps0G080720.1
Biological Process: iron ion transmembrane transport (GO:0034755);	2	Cordyceps0G003320.1;Cordyceps0G003310.1
Biological Process: iron ion transport (GO:0006826);	2	Cordyceps0G032410.1;Cordyceps0G082070.1
Biological Process: iron-sulfur cluster assembly (GO:0016226);	16	Cordyceps0G087550.1;Cordyceps0G017090.1;Cordyceps0G006980.1;Cordyceps0G047710.1;Cordyceps0G074810.1;Cordyceps0G081280.1;Cordyceps0G053550.1;Cordyceps0G074830.1;Cordyceps0G017100.1;Cordyceps0G040660.1;Cordyceps0G040070.1;Cordyceps0G046090.1;Cordyceps0G020360.1;Cordyceps0G017710.1;Cordyceps0G043730.1;Cordyceps0G044130.1
Biological Process: isocitrate metabolic process (GO:0006102);	1	Cordyceps0G073070.1
Biological Process: isoleucine biosynthetic process (GO:0009097);	6	Cordyceps0G035570.1;Cordyceps0G080640.1;Cordyceps0G031190.1;Cordyceps0G077320.1;Cordyceps0G043090.1;Cordyceps0G075920.1
Biological Process: isoleucine catabolic process (GO:0006550);	1	Cordyceps0G029320.1
Biological Process: isoleucyl-tRNA aminoacylation (GO:0006428);	2	Cordyceps0G041860.1;Cordyceps0G053290.1
Biological Process: isopentenyl diphosphate biosynthetic process, mevalonate pathway (GO:0019287);	3	Cordyceps0G025880.1;Cordyceps0G073780.1;Cordyceps0G032750.1
Biological Process: isoprenoid biosynthetic process (GO:0008299);	4	Cordyceps0G016260.1;Cordyceps0G075540.1;Cordyceps0G038000.1;Cordyceps0G053180.1
Biological Process: isopropylmalate transport (GO:0034659);	1	Cordyceps0G011260.1
Biological Process: karyogamy involved in conjugation with cellular fusion (GO:0000742);	7	Cordyceps0G084160.1;Cordyceps0G068500.1;Cordyceps0G008790.1;Cordyceps0G060050.1;Cordyceps0G038310.1;Cordyceps0G092130.1;Cordyceps0G022490.1
Biological Process: ketone biosynthetic process (GO:0042181);	2	Cordyceps0G022900.1;Cordyceps0G033520.1
Biological Process: ketone body catabolic process (GO:0046952);	2	Cordyceps0G029700.1;Cordyceps0G081560.1
Biological Process: kinetochore assembly (GO:0051382);	5	Cordyceps0G089290.1;Cordyceps0G007150.1;Cordyceps0G074970.1;Cordyceps0G093040.1;Cordyceps0G077980.1
Biological Process: kynurenic acid biosynthetic process (GO:0034276);	1	Cordyceps0G050940.1
Biological Process: lactate metabolic process (GO:0006089);	1	Cordyceps0G044720.1
Biological Process: lagging strand elongation (GO:0006273);	4	Cordyceps0G053730.1;Cordyceps0G076360.1;Cordyceps0G029930.1;Cordyceps0G062760.1
Biological Process: late endosome to Golgi transport (GO:0034499);	1	Cordyceps0G001780.1
Biological Process: late endosome to vacuole transport (GO:0045324);	6	Cordyceps0G040960.1;Cordyceps0G044480.1;Cordyceps0G053000.1;Cordyceps0G074350.1;Cordyceps0G010910.1;Cordyceps0G010630.1
Biological Process: late endosome to vacuole transport via multivesicular body sorting pathway (GO:0032511);	12	Cordyceps0G040830.1;Cordyceps0G038380.1;Cordyceps0G055970.1;Cordyceps0G042590.1;Cordyceps0G009450.1;Cordyceps0G025600.1;Cordyceps0G074170.1;Cordyceps0G015670.1;Cordyceps0G052690.1;Cordyceps0G026470.1;Cordyceps0G031130.1;Cordyceps0G000930.1
Biological Process: late nucleophagy (GO:0044805);	7	Cordyceps0G062460.1;Cordyceps0G008280.1;Cordyceps0G075270.1;Cordyceps0G053080.1;Cordyceps0G002270.1;Cordyceps0G005920.1;Cordyceps0G029260.1
Biological Process: leading strand elongation (GO:0006272);	6	Cordyceps0G030790.1;Cordyceps0G075030.1;Cordyceps0G017430.1;Cordyceps0G004790.1;Cordyceps0G018490.1;Cordyceps0G014440.1
Biological Process: leucine biosynthetic process (GO:0009098);	5	Cordyceps0G059920.1;Cordyceps0G033950.1;Cordyceps0G079590.1;Cordyceps0G040250.1;Cordyceps0G076590.1
Biological Process: leucine catabolic process (GO:0006552);	1	Cordyceps0G029320.1
Biological Process: leucyl-tRNA aminoacylation (GO:0006429);	2	Cordyceps0G074840.1;Cordyceps0G084700.1
Biological Process: linear element assembly (GO:0030999);	2	Cordyceps0G060670.1;Cordyceps0G060660.1
Biological Process: lipid biosynthetic process (GO:0008610);	4	Cordyceps0G026370.1;Cordyceps0G093740.1;Cordyceps0G085030.1;Cordyceps0G038730.1
Biological Process: lipid catabolic process (GO:0016042);	20	Cordyceps0G016700.1;Cordyceps0G019710.1;Cordyceps0G028220.1;Cordyceps0G004240.1;Cordyceps0G010160.1;Cordyceps0G077500.1;Cordyceps0G070610.1;Cordyceps0G004100.1;Cordyceps0G070590.1;Cordyceps0G033130.1;Cordyceps0G041820.1;Cordyceps0G032920.1;Cordyceps0G091920.1;Cordyceps0G025420.1;Cordyceps0G028360.1;Cordyceps0G057360.1;Cordyceps0G003280.1;Cordyceps0G044110.1;Cordyceps0G027690.1;Cordyceps0G022910.1
Biological Process: lipid glycosylation (GO:0030259);	3	Cordyceps0G061450.1;Cordyceps0G018150.1;Cordyceps0G028700.1
Biological Process: lipid homeostasis (GO:0055088);	2	Cordyceps0G045220.1;Cordyceps0G037240.1
Biological Process: lipid metabolic process (GO:0006629);	40	Cordyceps0G009250.1;Cordyceps0G075890.1;Cordyceps0G038610.1;Cordyceps0G022030.1;Cordyceps0G088930.1;Cordyceps0G051450.1;Cordyceps0G004580.1;Cordyceps0G037420.1;Cordyceps0G069760.1;Cordyceps0G010230.1;Cordyceps0G029530.1;Cordyceps0G056720.1;Cordyceps0G048330.1;Cordyceps0G021050.1;Cordyceps0G072890.1;Cordyceps0G070770.1;Cordyceps0G019630.1;Cordyceps0G008460.1;Cordyceps0G028280.1;Cordyceps0G058190.1…
Biological Process: lipid particle organization (GO:0034389);	1	Cordyceps0G056700.1
Biological Process: lipid storage (GO:0019915);	3	Cordyceps0G011810.1;Cordyceps0G064770.1;Cordyceps0G029520.1
Biological Process: lipid transport (GO:0006869);	3	Cordyceps0G075770.1;Cordyceps0G068150.1;Cordyceps0G061170.1
Biological Process: lipid tube assembly (GO:0060988);	3	Cordyceps0G085280.1;Cordyceps0G050160.1;Cordyceps0G085890.1
Biological Process: lipoate biosynthetic process (GO:0009107);	2	Cordyceps0G028560.1;Cordyceps0G006510.1
Biological Process: lithium ion import (GO:0090452);	1	Cordyceps0G006580.1
Biological Process: long-chain fatty acid catabolic process (GO:0042758);	2	Cordyceps0G074880.1;Cordyceps0G018180.1
Biological Process: long-chain fatty acid metabolic process (GO:0001676);	3	Cordyceps0G028190.1;Cordyceps0G000650.1;Cordyceps0G043420.1
Biological Process: lysine biosynthetic process (GO:0009085);	1	Cordyceps0G019000.1
Biological Process: lysine biosynthetic process via aminoadipic acid (GO:0019878);	4	Cordyceps0G018870.1;Cordyceps0G038950.1;Cordyceps0G031120.1;Cordyceps0G082110.1
Biological Process: lysine biosynthetic process via diaminopimelate (GO:0009089);	2	Cordyceps0G077320.1;Cordyceps0G083470.1
Biological Process: lysine homeostasis (GO:0090463);	2	Cordyceps0G076590.1;Cordyceps0G079590.1
Biological Process: lysine transport (GO:0015819);	1	Cordyceps0G073740.1
Biological Process: lysosomal microautophagy (GO:0016237);	4	Cordyceps0G081170.1;Cordyceps0G082490.1;Cordyceps0G084160.1;Cordyceps0G020680.1
Biological Process: lysosome organization (GO:0007040);	1	Cordyceps0G046680.1
Biological Process: lysyl-tRNA aminoacylation (GO:0006430);	2	Cordyceps0G003900.1;Cordyceps0G026440.1
Biological Process: mRNA 3'-end processing (GO:0031124);	8	Cordyceps0G025770.1;Cordyceps0G039340.1;Cordyceps0G027100.1;Cordyceps0G087390.1;Cordyceps0G011250.1;Cordyceps0G051860.1;Cordyceps0G055370.1;Cordyceps0G093260.1
Biological Process: mRNA 3'-splice site recognition (GO:0000389);	3	Cordyceps0G018920.1;Cordyceps0G010100.1;Cordyceps0G047770.1
Biological Process: mRNA 5'-splice site recognition (GO:0000395);	1	Cordyceps0G081080.1
Biological Process: mRNA branch site recognition (GO:0000348);	2	Cordyceps0G018920.1;Cordyceps0G089620.1
Biological Process: mRNA catabolic process (GO:0006402);	1	Cordyceps0G075820.1
Biological Process: mRNA cis splicing, via spliceosome (GO:0045292);	12	Cordyceps0G030510.1;Cordyceps0G002210.1;Cordyceps0G075970.1;Cordyceps0G082380.1;Cordyceps0G035180.1;Cordyceps0G088890.1;Cordyceps0G046530.1;Cordyceps0G023870.1;Cordyceps0G052800.1;Cordyceps0G007460.1;Cordyceps0G046770.1;Cordyceps0G089620.1
Biological Process: mRNA cleavage (GO:0006379);	19	Cordyceps0G089450.1;Cordyceps0G078730.1;Cordyceps0G086090.1;Cordyceps0G078720.1;Cordyceps0G085490.1;Cordyceps0G089150.1;Cordyceps0G062000.1;Cordyceps0G055340.1;Cordyceps0G016530.1;Cordyceps0G061760.1;Cordyceps0G027100.1;Cordyceps0G018130.1;Cordyceps0G017200.1;Cordyceps0G043950.1;Cordyceps0G091310.1;Cordyceps0G083280.1;Cordyceps0G027550.1;Cordyceps0G007360.1;Cordyceps0G063970.1
Biological Process: mRNA export from nucleus (GO:0006406);	14	Cordyceps0G056570.1;Cordyceps0G082950.1;Cordyceps0G028930.1;Cordyceps0G025770.1;Cordyceps0G075860.1;Cordyceps0G074490.1;Cordyceps0G039340.1;Cordyceps0G041140.1;Cordyceps0G012080.1;Cordyceps0G000080.1;Cordyceps0G038820.1;Cordyceps0G013520.1;Cordyceps0G060110.1;Cordyceps0G067200.1
Biological Process: mRNA export from nucleus in response to heat stress (GO:0031990);	4	Cordyceps0G023890.1;Cordyceps0G008720.1;Cordyceps0G081720.1;Cordyceps0G013610.1
Biological Process: mRNA metabolic process (GO:0016071);	3	Cordyceps0G044390.1;Cordyceps0G009400.1;Cordyceps0G024540.1
Biological Process: mRNA polyadenylation (GO:0006378);	14	Cordyceps0G085490.1;Cordyceps0G043950.1;Cordyceps0G089450.1;Cordyceps0G017200.1;Cordyceps0G086090.1;Cordyceps0G055340.1;Cordyceps0G089150.1;Cordyceps0G093130.1;Cordyceps0G091310.1;Cordyceps0G061760.1;Cordyceps0G060190.1;Cordyceps0G016530.1;Cordyceps0G027550.1;Cordyceps0G007360.1
Biological Process: mRNA processing (GO:0006397);	16	Cordyceps0G082180.1;Cordyceps0G002690.1;Cordyceps0G004520.1;Cordyceps0G075800.1;Cordyceps0G047240.1;Cordyceps0G065010.1;Cordyceps0G065020.1;Cordyceps0G009710.1;Cordyceps0G089610.1;Cordyceps0G021410.1;Cordyceps0G021400.1;Cordyceps0G053340.1;Cordyceps0G056040.1;Cordyceps0G047230.1;Cordyceps0G021100.1;Cordyceps0G040420.1
Biological Process: mRNA pseudouridine synthesis (GO:1990481);	1	Cordyceps0G087490.1
Biological Process: mRNA splice site selection (GO:0006376);	3	Cordyceps0G079350.1;Cordyceps0G000100.1;Cordyceps0G045810.1
Biological Process: mRNA splicing via endonucleolytic cleavage and ligation involved in unfolded protein response (GO:0030969);	1	Cordyceps0G036250.1
Biological Process: mRNA splicing, via spliceosome (GO:0000398);	38	Cordyceps0G075860.1;Cordyceps0G039120.1;Cordyceps0G090870.1;Cordyceps0G021530.1;Cordyceps0G082950.1;Cordyceps0G089760.1;Cordyceps0G044640.1;Cordyceps0G039490.1;Cordyceps0G052590.1;Cordyceps0G000880.1;Cordyceps0G075470.1;Cordyceps0G052150.1;Cordyceps0G011940.1;Cordyceps0G089710.1;Cordyceps0G032530.1;Cordyceps0G019190.1;Cordyceps0G053430.1;Cordyceps0G070900.1;Cordyceps0G008760.1;Cordyceps0G052460.1…
Biological Process: mRNA transport (GO:0051028);	1	Cordyceps0G082380.1
Biological Process: mRNA-binding (hnRNP) protein import into nucleus (GO:0006609);	2	Cordyceps0G084440.1;Cordyceps0G010420.1
Biological Process: macroautophagy (GO:0016236);	8	Cordyceps0G005920.1;Cordyceps0G069430.1;Cordyceps0G040960.1;Cordyceps0G093210.1;Cordyceps0G094960.1;Cordyceps0G044480.1;Cordyceps0G064820.1;Cordyceps0G075270.1
Biological Process: macromolecule catabolic process (GO:0009057);	2	Cordyceps0G051520.1;Cordyceps0G081320.1
Biological Process: macromolecule depalmitoylation (GO:0098734);	1	Cordyceps0G074290.1
Biological Process: macromolecule localization (GO:0033036);	1	Cordyceps0G002470.1
Biological Process: macromolecule metabolic process (GO:0043170);	4	Cordyceps0G032560.1;Cordyceps0G077680.1;Cordyceps0G084740.1;Cordyceps0G026770.1
Biological Process: magnesium ion transmembrane transport (GO:1903830);	6	Cordyceps0G071500.1;Cordyceps0G060720.1;Cordyceps0G053890.1;Cordyceps0G053990.1;Cordyceps0G077190.1;Cordyceps0G089440.1
Biological Process: magnesium ion transport (GO:0015693);	6	Cordyceps0G053890.1;Cordyceps0G053990.1;Cordyceps0G071500.1;Cordyceps0G060720.1;Cordyceps0G077190.1;Cordyceps0G089440.1
Biological Process: maintenance of DNA repeat elements (GO:0043570);	3	Cordyceps0G039560.1;Cordyceps0G019830.1;Cordyceps0G045250.1
Biological Process: maintenance of DNA trinucleotide repeats (GO:0035753);	2	Cordyceps0G044710.1;Cordyceps0G027800.1
Biological Process: maintenance of RNA location (GO:0051237);	1	Cordyceps0G082950.1
Biological Process: maintenance of cell polarity (GO:0030011);	3	Cordyceps0G074720.1;Cordyceps0G081410.1;Cordyceps0G007500.1
Biological Process: maintenance of chromatin silencing at telomere (GO:0035392);	1	Cordyceps0G081720.1
Biological Process: maintenance of endoplasmic reticulum location involved in endoplasmic reticulum polarization at cell division site (GO:0061167);	1	Cordyceps0G078990.1
Biological Process: maintenance of protein location in cell cortex of cell tip (GO:0097248);	1	Cordyceps0G014230.1
Biological Process: maintenance of protein location in nucleus (GO:0051457);	2	Cordyceps0G018560.1;Cordyceps0G041540.1
Biological Process: maintenance of rDNA (GO:0043007);	2	Cordyceps0G090630.1;Cordyceps0G094260.1
Biological Process: maintenance of transcriptional fidelity during DNA-templated transcription elongation from RNA polymerase II promoter (GO:0001193);	1	Cordyceps0G059590.1
Biological Process: maintenance of translational fidelity (GO:1990145);	1	Cordyceps0G002060.1
Biological Process: malate metabolic process (GO:0006108);	4	Cordyceps0G034060.1;Cordyceps0G030930.1;Cordyceps0G066800.1;Cordyceps0G060650.1
Biological Process: maltose metabolic process (GO:0000023);	1	Cordyceps0G013090.1
Biological Process: manganese ion transport (GO:0006828);	2	Cordyceps0G043820.1;Cordyceps0G043540.1
Biological Process: mannitol metabolic process (GO:0019594);	2	Cordyceps0G029990.1;Cordyceps0G055990.1
Biological Process: mannose metabolic process (GO:0006013);	3	Cordyceps0G077420.1;Cordyceps0G020660.1;Cordyceps0G022540.1
Biological Process: mannosyl-inositol phosphorylceramide metabolic process (GO:0006675);	2	Cordyceps0G047250.1;Cordyceps0G084170.1
Biological Process: mannosylation (GO:0097502);	17	Cordyceps0G052930.1;Cordyceps0G084630.1;Cordyceps0G008040.1;Cordyceps0G019890.1;Cordyceps0G005090.1;Cordyceps0G094850.1;Cordyceps0G075780.1;Cordyceps0G091570.1;Cordyceps0G035090.1;Cordyceps0G008300.1;Cordyceps0G093030.1;Cordyceps0G088560.1;Cordyceps0G049250.1;Cordyceps0G022220.1;Cordyceps0G007920.1;Cordyceps0G039010.1;Cordyceps0G067120.1
Biological Process: mating projection assembly (GO:0031382);	1	Cordyceps0G027110.1
Biological Process: mating type switching (GO:0007533);	3	Cordyceps0G070420.1;Cordyceps0G094770.1;Cordyceps0G013850.1
Biological Process: maturation of 5.8S rRNA from tricistronic rRNA transcript (SSU-rRNA, 5.8S rRNA, LSU-rRNA) (GO:0000466);	16	Cordyceps0G082180.1;Cordyceps0G014100.1;Cordyceps0G015660.1;Cordyceps0G013510.1;Cordyceps0G044100.1;Cordyceps0G008580.1;Cordyceps0G044970.1;Cordyceps0G036290.1;Cordyceps0G009160.1;Cordyceps0G067430.1;Cordyceps0G091800.1;Cordyceps0G083740.1;Cordyceps0G041910.1;Cordyceps0G039470.1;Cordyceps0G053830.1;Cordyceps0G074530.1
Biological Process: maturation of LSU-rRNA (GO:0000470);	2	Cordyceps0G074470.1;Cordyceps0G083630.1
Biological Process: maturation of LSU-rRNA from tricistronic rRNA transcript (SSU-rRNA, 5.8S rRNA, LSU-rRNA) (GO:0000463);	20	Cordyceps0G083870.1;Cordyceps0G083740.1;Cordyceps0G091800.1;Cordyceps0G041910.1;Cordyceps0G093370.1;Cordyceps0G044970.1;Cordyceps0G036290.1;Cordyceps0G009160.1;Cordyceps0G089180.1;Cordyceps0G074530.1;Cordyceps0G039470.1;Cordyceps0G053830.1;Cordyceps0G082180.1;Cordyceps0G025860.1;Cordyceps0G008580.1;Cordyceps0G044100.1;Cordyceps0G014100.1;Cordyceps0G015660.1;Cordyceps0G032100.1;Cordyceps0G013510.1
Biological Process: maturation of SSU-rRNA (GO:0030490);	5	Cordyceps0G030130.1;Cordyceps0G017300.1;Cordyceps0G002700.1;Cordyceps0G083630.1;Cordyceps0G029770.1
Biological Process: maturation of SSU-rRNA from tricistronic rRNA transcript (SSU-rRNA, 5.8S rRNA, LSU-rRNA) (GO:0000462);	28	Cordyceps0G029690.1;Cordyceps0G083860.1;Cordyceps0G064650.1;Cordyceps0G071990.1;Cordyceps0G034710.1;Cordyceps0G091500.1;Cordyceps0G032100.1;Cordyceps0G008190.1;Cordyceps0G043350.1;Cordyceps0G092670.1;Cordyceps0G006120.1;Cordyceps0G041910.1;Cordyceps0G083250.1;Cordyceps0G089610.1;Cordyceps0G067430.1;Cordyceps0G065430.1;Cordyceps0G039910.1;Cordyceps0G032580.1;Cordyceps0G075470.1;Cordyceps0G068920.1…
Biological Process: maturation of SSU-rRNA from tricistronic rRNA transcript (SSU-rRNA, LSU-rRNA,5S) (GO:0002109);	1	Cordyceps0G038110.1
Biological Process: mature ribosome assembly (GO:0042256);	5	Cordyceps0G053830.1;Cordyceps0G053790.1;Cordyceps0G052510.1;Cordyceps0G010590.1;Cordyceps0G059970.1
Biological Process: meiotic DNA double-strand break formation (GO:0042138);	3	Cordyceps0G042090.1;Cordyceps0G088160.1;Cordyceps0G025740.1
Biological Process: meiotic DNA double-strand break processing (GO:0000706);	3	Cordyceps0G062760.1;Cordyceps0G020710.1;Cordyceps0G064710.1
Biological Process: meiotic DNA recombinase assembly (GO:0000707);	1	Cordyceps0G007070.1
Biological Process: meiotic DNA repair synthesis (GO:0000711);	2	Cordyceps0G013850.1;Cordyceps0G013530.1
Biological Process: meiotic attachment of telomere to nuclear envelope (GO:0070197);	2	Cordyceps0G007810.1;Cordyceps0G089390.1
Biological Process: meiotic cell cycle process (GO:1903046);	1	Cordyceps0G008150.1
Biological Process: meiotic chromosome condensation (GO:0010032);	2	Cordyceps0G060690.1;Cordyceps0G025480.1
Biological Process: meiotic chromosome segregation (GO:0045132);	1	Cordyceps0G020710.1
Biological Process: meiotic chromosome separation (GO:0051307);	3	Cordyceps0G060690.1;Cordyceps0G028640.1;Cordyceps0G025480.1
Biological Process: meiotic gene conversion (GO:0006311);	1	Cordyceps0G077380.1
Biological Process: meiotic heteroduplex formation (GO:0000713);	1	Cordyceps0G041120.1
Biological Process: meiotic joint molecule formation (GO:0000709);	1	Cordyceps0G013850.1
Biological Process: meiotic mismatch repair (GO:0000710);	4	Cordyceps0G001930.1;Cordyceps0G019830.1;Cordyceps0G086530.1;Cordyceps0G041120.1
Biological Process: meiotic nuclear division (GO:0007126);	6	Cordyceps0G044390.1;Cordyceps0G038810.1;Cordyceps0G091050.1;Cordyceps0G017700.1;Cordyceps0G090600.1;Cordyceps0G012290.1
Biological Process: meiotic recombination checkpoint (GO:0051598);	2	Cordyceps0G010610.1;Cordyceps0G008240.1
Biological Process: meiotic sister chromatid cohesion involved in meiosis I (GO:0010789);	1	Cordyceps0G082040.1
Biological Process: meiotic sister chromatid cohesion, centromeric (GO:0051754);	4	Cordyceps0G051820.1;Cordyceps0G082040.1;Cordyceps0G011820.1;Cordyceps0G033170.1
Biological Process: meiotic sister chromatid segregation (GO:0045144);	2	Cordyceps0G093400.1;Cordyceps0G077380.1
Biological Process: meiotic spindle disassembly (GO:0051229);	1	Cordyceps0G020810.1
Biological Process: meiotic telomere clustering (GO:0045141);	4	Cordyceps0G076890.1;Cordyceps0G051820.1;Cordyceps0G068260.1;Cordyceps0G036180.1
Biological Process: melanin biosynthetic process (GO:0042438);	2	Cordyceps0G033520.1;Cordyceps0G033540.1
Biological Process: melanin metabolic process (GO:0006582);	1	Cordyceps0G050620.1
Biological Process: membrane addition at site of cytokinesis (GO:0007107);	2	Cordyceps0G005730.1;Cordyceps0G083850.1
Biological Process: membrane fusion (GO:0061025);	2	Cordyceps0G094880.1;Cordyceps0G053080.1
Biological Process: metabolic process (GO:0008152);	213	Cordyceps0G010900.1;Cordyceps0G020260.1;Cordyceps0G023290.1;Cordyceps0G086160.1;Cordyceps0G045640.1;Cordyceps0G061140.1;Cordyceps0G042220.1;Cordyceps0G018570.1;Cordyceps0G058440.1;Cordyceps0G073510.1;Cordyceps0G000460.1;Cordyceps0G019210.1;Cordyceps0G048240.1;Cordyceps0G056730.1;Cordyceps0G047100.1;Cordyceps0G056230.1;Cordyceps0G071960.1;Cordyceps0G035940.1;Cordyceps0G088320.1;Cordyceps0G066350.1…
Biological Process: metal ion transport (GO:0030001);	16	Cordyceps0G001340.1;Cordyceps0G064670.1;Cordyceps0G028440.1;Cordyceps0G021560.1;Cordyceps0G009060.1;Cordyceps0G001960.1;Cordyceps0G005860.1;Cordyceps0G094200.1;Cordyceps0G029970.1;Cordyceps0G060530.1;Cordyceps0G017230.1;Cordyceps0G043770.1;Cordyceps0G027320.1;Cordyceps0G087710.1;Cordyceps0G094300.1;Cordyceps0G091240.1
Biological Process: metaphase/anaphase transition of mitotic cell cycle (GO:0007091);	1	Cordyceps0G018240.1
Biological Process: methionine biosynthetic process (GO:0009086);	11	Cordyceps0G010060.1;Cordyceps0G077320.1;Cordyceps0G006390.1;Cordyceps0G055790.1;Cordyceps0G054140.1;Cordyceps0G083470.1;Cordyceps0G084690.1;Cordyceps0G075920.1;Cordyceps0G020010.1;Cordyceps0G066180.1;Cordyceps0G040440.1
Biological Process: methionine import into cell (GO:1903692);	1	Cordyceps0G040750.1
Biological Process: methionine metabolic process (GO:0006555);	2	Cordyceps0G088940.1;Cordyceps0G012020.1
Biological Process: methionyl-tRNA aminoacylation (GO:0006431);	4	Cordyceps0G071080.1;Cordyceps0G032950.1;Cordyceps0G032940.1;Cordyceps0G008010.1
Biological Process: methylammonium transmembrane transport (GO:0072489);	1	Cordyceps0G050150.1
Biological Process: methylation (GO:0032259);	114	Cordyceps0G057420.1;Cordyceps0G007480.1;Cordyceps0G012000.1;Cordyceps0G008510.1;Cordyceps0G094170.1;Cordyceps0G075670.1;Cordyceps0G003200.1;Cordyceps0G027120.1;Cordyceps0G013780.1;Cordyceps0G045950.1;Cordyceps0G013660.1;Cordyceps0G000750.1;Cordyceps0G069150.1;Cordyceps0G063700.1;Cordyceps0G073060.1;Cordyceps0G075040.1;Cordyceps0G030530.1;Cordyceps0G033480.1;Cordyceps0G043530.1;Cordyceps0G050620.1…
Biological Process: methylglyoxal catabolic process to D-lactate via S-lactoyl-glutathione (GO:0019243);	4	Cordyceps0G084950.1;Cordyceps0G084970.1;Cordyceps0G068380.1;Cordyceps0G084960.1
Biological Process: microtubule anchoring at spindle pole body (GO:0034631);	2	Cordyceps0G093140.1;Cordyceps0G025270.1
Biological Process: microtubule bundle formation (GO:0001578);	1	Cordyceps0G048020.1
Biological Process: microtubule cytoskeleton organization (GO:0000226);	8	Cordyceps0G068030.1;Cordyceps0G069680.1;Cordyceps0G044140.1;Cordyceps0G022500.1;Cordyceps0G007500.1;Cordyceps0G089670.1;Cordyceps0G014230.1;Cordyceps0G037700.1
Biological Process: microtubule nucleation (GO:0007020);	10	Cordyceps0G025000.1;Cordyceps0G025270.1;Cordyceps0G074330.1;Cordyceps0G009680.1;Cordyceps0G007850.1;Cordyceps0G064860.1;Cordyceps0G084620.1;Cordyceps0G054430.1;Cordyceps0G075480.1;Cordyceps0G037600.1
Biological Process: microtubule nucleation by spindle pole body (GO:0051417);	1	Cordyceps0G051680.1
Biological Process: microtubule-based movement (GO:0007018);	8	Cordyceps0G016340.1;Cordyceps0G017970.1;Cordyceps0G034480.1;Cordyceps0G041930.1;Cordyceps0G049030.1;Cordyceps0G030020.1;Cordyceps0G025730.1;Cordyceps0G067210.1
Biological Process: microtubule-based process (GO:0007017);	7	Cordyceps0G008200.1;Cordyceps0G062550.1;Cordyceps0G089190.1;Cordyceps0G042530.1;Cordyceps0G013030.1;Cordyceps0G067360.1;Cordyceps0G087730.1
Biological Process: minus-end directed microtubule sliding (GO:0031534);	1	Cordyceps0G060050.1
Biological Process: misfolded or incompletely synthesized protein catabolic process (GO:0006515);	6	Cordyceps0G044220.1;Cordyceps0G093960.1;Cordyceps0G016360.1;Cordyceps0G043340.1;Cordyceps0G067780.1;Cordyceps0G041130.1
Biological Process: misfolded protein transport (GO:0070843);	1	Cordyceps0G030420.1
Biological Process: mismatch repair (GO:0006298);	8	Cordyceps0G004400.1;Cordyceps0G022530.1;Cordyceps0G017430.1;Cordyceps0G029960.1;Cordyceps0G065070.1;Cordyceps0G005480.1;Cordyceps0G076670.1;Cordyceps0G045250.1
Biological Process: mitochondria-associated ubiquitin-dependent protein catabolic process (GO:0072671);	3	Cordyceps0G008890.1;Cordyceps0G014520.1;Cordyceps0G003470.1
Biological Process: mitochondria-nucleus signaling pathway (GO:0031930);	2	Cordyceps0G037700.1;Cordyceps0G027800.1
Biological Process: mitochondrial ATP synthesis coupled proton transport (GO:0042776);	1	Cordyceps0G053590.1
Biological Process: mitochondrial DNA repair (GO:0043504);	2	Cordyceps0G076670.1;Cordyceps0G022530.1
Biological Process: mitochondrial DNA replication (GO:0006264);	2	Cordyceps0G052520.1;Cordyceps0G056300.1
Biological Process: mitochondrial RNA 5'-end processing (GO:0000964);	1	Cordyceps0G076620.1
Biological Process: mitochondrial RNA catabolic process (GO:0000957);	2	Cordyceps0G076620.1;Cordyceps0G056300.1
Biological Process: mitochondrial alanyl-tRNA aminoacylation (GO:0070143);	1	Cordyceps0G026850.1
Biological Process: mitochondrial asparaginyl-tRNA aminoacylation (GO:0070145);	1	Cordyceps0G085470.1
Biological Process: mitochondrial aspartyl-tRNA aminoacylation (GO:0070146);	1	Cordyceps0G010260.1
Biological Process: mitochondrial citrate transport (GO:0006843);	1	Cordyceps0G051830.1
Biological Process: mitochondrial double-strand break repair via homologous recombination (GO:0097552);	2	Cordyceps0G048830.1;Cordyceps0G044600.1
Biological Process: mitochondrial electron transport, NADH to ubiquinone (GO:0006120);	1	Cordyceps0G029160.1
Biological Process: mitochondrial electron transport, cytochrome c to oxygen (GO:0006123);	3	Cordyceps0G036480.1;Cordyceps0G049270.1;Cordyceps0G082160.1
Biological Process: mitochondrial electron transport, succinate to ubiquinone (GO:0006121);	1	Cordyceps0G081440.1
Biological Process: mitochondrial electron transport, ubiquinol to cytochrome c (GO:0006122);	7	Cordyceps0G067310.1;Cordyceps0G005190.1;Cordyceps0G014770.1;Cordyceps0G014280.1;Cordyceps0G071840.1;Cordyceps0G068280.1;Cordyceps0G057800.1
Biological Process: mitochondrial fission (GO:0000266);	1	Cordyceps0G042630.1
Biological Process: mitochondrial fusion (GO:0008053);	2	Cordyceps0G069930.1;Cordyceps0G083750.1
Biological Process: mitochondrial genome maintenance (GO:0000002);	22	Cordyceps0G007170.1;Cordyceps0G017860.1;Cordyceps0G066200.1;Cordyceps0G044220.1;Cordyceps0G089250.1;Cordyceps0G008830.1;Cordyceps0G006130.1;Cordyceps0G029150.1;Cordyceps0G032670.1;Cordyceps0G051830.1;Cordyceps0G047420.1;Cordyceps0G060440.1;Cordyceps0G093660.1;Cordyceps0G002720.1;Cordyceps0G087070.1;Cordyceps0G065370.1;Cordyceps0G080640.1;Cordyceps0G087770.1;Cordyceps0G068100.1;Cordyceps0G083750.1…
Biological Process: mitochondrial membrane fission (GO:0090149);	1	Cordyceps0G012110.1
Biological Process: mitochondrial membrane organization (GO:0007006);	4	Cordyceps0G031170.1;Cordyceps0G060460.1;Cordyceps0G083750.1;Cordyceps0G031200.1
Biological Process: mitochondrial ornithine transport (GO:0000066);	1	Cordyceps0G017670.1
Biological Process: mitochondrial outer membrane translocase complex assembly (GO:0070096);	3	Cordyceps0G024580.1;Cordyceps0G093660.1;Cordyceps0G060440.1
Biological Process: mitochondrial phenylalanyl-tRNA aminoacylation (GO:0070156);	1	Cordyceps0G065400.1
Biological Process: mitochondrial protein processing (GO:0034982);	1	Cordyceps0G093390.1
Biological Process: mitochondrial proton-transporting ATP synthase complex assembly (GO:0033615);	4	Cordyceps0G017810.1;Cordyceps0G006660.1;Cordyceps0G032670.1;Cordyceps0G093390.1
Biological Process: mitochondrial pyruvate transport (GO:0006850);	2	Cordyceps0G078140.1;Cordyceps0G089910.1
Biological Process: mitochondrial respiratory chain complex III assembly (GO:0034551);	5	Cordyceps0G000870.1;Cordyceps0G090970.1;Cordyceps0G057800.1;Cordyceps0G023240.1;Cordyceps0G036090.1
Biological Process: mitochondrial respiratory chain complex IV assembly (GO:0033617);	6	Cordyceps0G021270.1;Cordyceps0G003290.1;Cordyceps0G078280.1;Cordyceps0G043570.1;Cordyceps0G051730.1;Cordyceps0G066210.1
Biological Process: mitochondrial respiratory chain complex IV biogenesis (GO:0097034);	1	Cordyceps0G091170.1
Biological Process: mitochondrial respiratory chain complex assembly (GO:0033108);	3	Cordyceps0G074200.1;Cordyceps0G004430.1;Cordyceps0G018440.1
Biological Process: mitochondrial respiratory chain supercomplex assembly (GO:0097250);	2	Cordyceps0G002130.1;Cordyceps0G043570.1
Biological Process: mitochondrial seryl-tRNA aminoacylation (GO:0070158);	1	Cordyceps0G091250.1
Biological Process: mitochondrial tRNA 3'-end processing (GO:1990180);	1	Cordyceps0G092020.1
Biological Process: mitochondrial tRNA thio-modification (GO:0070903);	1	Cordyceps0G085900.1
Biological Process: mitochondrial tRNA wobble uridine modification (GO:0070899);	2	Cordyceps0G031360.1;Cordyceps0G060450.1
Biological Process: mitochondrial threonyl-tRNA aminoacylation (GO:0070159);	1	Cordyceps0G042390.1
Biological Process: mitochondrial translation (GO:0032543);	34	Cordyceps0G083220.1;Cordyceps0G018970.1;Cordyceps0G031810.1;Cordyceps0G077850.1;Cordyceps0G049240.1;Cordyceps0G090460.1;Cordyceps0G048780.1;Cordyceps0G018280.1;Cordyceps0G066970.1;Cordyceps0G068010.1;Cordyceps0G082330.1;Cordyceps0G048500.1;Cordyceps0G090010.1;Cordyceps0G050690.1;Cordyceps0G006570.1;Cordyceps0G013500.1;Cordyceps0G074630.1;Cordyceps0G059600.1;Cordyceps0G070120.1;Cordyceps0G006130.1…
Biological Process: mitochondrial translational elongation (GO:0070125);	2	Cordyceps0G085390.1;Cordyceps0G019010.1
Biological Process: mitochondrial tryptophanyl-tRNA aminoacylation (GO:0070183);	1	Cordyceps0G060350.1
Biological Process: mitochondrial tyrosyl-tRNA aminoacylation (GO:0070184);	1	Cordyceps0G042340.1
Biological Process: mitochondrion inheritance (GO:0000001);	11	Cordyceps0G012110.1;Cordyceps0G013670.1;Cordyceps0G071830.1;Cordyceps0G083850.1;Cordyceps0G007320.1;Cordyceps0G071720.1;Cordyceps0G083750.1;Cordyceps0G011850.1;Cordyceps0G084030.1;Cordyceps0G075850.1;Cordyceps0G064580.1
Biological Process: mitochondrion localization (GO:0051646);	1	Cordyceps0G069930.1
Biological Process: mitochondrion morphogenesis (GO:0070584);	1	Cordyceps0G071830.1
Biological Process: mitochondrion organization (GO:0007005);	5	Cordyceps0G068330.1;Cordyceps0G037240.1;Cordyceps0G043150.1;Cordyceps0G009450.1;Cordyceps0G008450.1
Biological Process: mitochondrion-ER tethering (GO:1990456);	3	Cordyceps0G064580.1;Cordyceps0G060440.1;Cordyceps0G093660.1
Biological Process: mitophagy (GO:0000422);	9	Cordyceps0G002270.1;Cordyceps0G008280.1;Cordyceps0G016210.1;Cordyceps0G047270.1;Cordyceps0G005920.1;Cordyceps0G075270.1;Cordyceps0G089300.1;Cordyceps0G062460.1;Cordyceps0G029260.1
Biological Process: mitotic DNA damage checkpoint (GO:0044773);	2	Cordyceps0G091050.1;Cordyceps0G059610.1
Biological Process: mitotic DNA integrity checkpoint (GO:0044774);	3	Cordyceps0G054800.1;Cordyceps0G061190.1;Cordyceps0G093400.1
Biological Process: mitotic DNA replication (GO:1902969);	6	Cordyceps0G038720.1;Cordyceps0G004800.1;Cordyceps0G090630.1;Cordyceps0G038710.1;Cordyceps0G080760.1;Cordyceps0G005150.1
Biological Process: mitotic DNA replication checkpoint (GO:0033314);	15	Cordyceps0G018490.1;Cordyceps0G014440.1;Cordyceps0G027900.1;Cordyceps0G013530.1;Cordyceps0G028630.1;Cordyceps0G015580.1;Cordyceps0G070420.1;Cordyceps0G043260.1;Cordyceps0G069670.1;Cordyceps0G014980.1;Cordyceps0G031250.1;Cordyceps0G027910.1;Cordyceps0G039560.1;Cordyceps0G037230.1;Cordyceps0G017690.1
Biological Process: mitotic DNA replication initiation (GO:1902975);	5	Cordyceps0G028630.1;Cordyceps0G021180.1;Cordyceps0G086210.1;Cordyceps0G017930.1;Cordyceps0G053730.1
Biological Process: mitotic DNA replication preinitiation complex assembly (GO:1902977);	2	Cordyceps0G070420.1;Cordyceps0G040160.1
Biological Process: mitotic DNA replication termination (GO:1902979);	1	Cordyceps0G022970.1
Biological Process: mitotic G1 DNA damage checkpoint (GO:0031571);	3	Cordyceps0G005610.1;Cordyceps0G025740.1;Cordyceps0G088160.1
Biological Process: mitotic G1 cell cycle arrest in response to nitrogen starvation (GO:0071851);	1	Cordyceps0G052760.1
Biological Process: mitotic G2 DNA damage checkpoint (GO:0007095);	8	Cordyceps0G078430.1;Cordyceps0G070420.1;Cordyceps0G015580.1;Cordyceps0G043260.1;Cordyceps0G027900.1;Cordyceps0G078420.1;Cordyceps0G027370.1;Cordyceps0G027910.1
Biological Process: mitotic actomyosin contractile ring assembly (GO:1903475);	9	Cordyceps0G036330.1;Cordyceps0G094740.1;Cordyceps0G094770.1;Cordyceps0G024470.1;Cordyceps0G025800.1;Cordyceps0G050160.1;Cordyceps0G082310.1;Cordyceps0G064770.1;Cordyceps0G001910.1
Biological Process: mitotic actomyosin contractile ring contraction (GO:1902404);	1	Cordyceps0G001910.1
Biological Process: mitotic actomyosin contractile ring maintenance (GO:1902406);	1	Cordyceps0G020810.1
Biological Process: mitotic cell cycle (GO:0000278);	1	Cordyceps0G010110.1
Biological Process: mitotic cell cycle arrest in response to pheromone (GO:0000751);	3	Cordyceps0G050140.1;Cordyceps0G086250.1;Cordyceps0G052880.1
Biological Process: mitotic cell cycle checkpoint inhibiting CAR assembly (GO:1990492);	1	Cordyceps0G061190.1
Biological Process: mitotic cell cycle phase transition (GO:0044772);	2	Cordyceps0G017510.1;Cordyceps0G066730.1
Biological Process: mitotic cell cycle process (GO:1903047);	1	Cordyceps0G042530.1
Biological Process: mitotic chromosome condensation (GO:0007076);	8	Cordyceps0G028640.1;Cordyceps0G060690.1;Cordyceps0G088700.1;Cordyceps0G025480.1;Cordyceps0G021070.1;Cordyceps0G044160.1;Cordyceps0G086570.1;Cordyceps0G093300.1
Biological Process: mitotic cytokinesis (GO:0000281);	7	Cordyceps0G093400.1;Cordyceps0G025470.1;Cordyceps0G063280.1;Cordyceps0G081410.1;Cordyceps0G063270.1;Cordyceps0G019870.1;Cordyceps0G087740.1
Biological Process: mitotic cytokinesis checkpoint (GO:0044878);	3	Cordyceps0G075290.1;Cordyceps0G020810.1;Cordyceps0G078990.1
Biological Process: mitotic cytokinesis, site selection (GO:1902408);	1	Cordyceps0G054760.1
Biological Process: mitotic nuclear division (GO:0007067);	10	Cordyceps0G013030.1;Cordyceps0G051690.1;Cordyceps0G033120.1;Cordyceps0G077710.1;Cordyceps0G017510.1;Cordyceps0G047650.1;Cordyceps0G052650.1;Cordyceps0G075480.1;Cordyceps0G062660.1;Cordyceps0G020020.1
Biological Process: mitotic recombination (GO:0006312);	3	Cordyceps0G086530.1;Cordyceps0G016830.1;Cordyceps0G029960.1
Biological Process: mitotic recombination-dependent replication fork processing (GO:1990426);	3	Cordyceps0G042090.1;Cordyceps0G013850.1;Cordyceps0G023610.1
Biological Process: mitotic sister chromatid cohesion (GO:0007064);	10	Cordyceps0G093300.1;Cordyceps0G088000.1;Cordyceps0G092130.1;Cordyceps0G067410.1;Cordyceps0G018490.1;Cordyceps0G090630.1;Cordyceps0G028610.1;Cordyceps0G044710.1;Cordyceps0G094930.1;Cordyceps0G039560.1
Biological Process: mitotic sister chromatid segregation (GO:0000070);	19	Cordyceps0G020710.1;Cordyceps0G023960.1;Cordyceps0G025470.1;Cordyceps0G060740.1;Cordyceps0G029650.1;Cordyceps0G043120.1;Cordyceps0G037700.1;Cordyceps0G093140.1;Cordyceps0G007150.1;Cordyceps0G036580.1;Cordyceps0G051820.1;Cordyceps0G047150.1;Cordyceps0G085230.1;Cordyceps0G017190.1;Cordyceps0G052480.1;Cordyceps0G011020.1;Cordyceps0G076890.1;Cordyceps0G076370.1;Cordyceps0G073580.1
Biological Process: mitotic spindle assembly (GO:0090307);	7	Cordyceps0G009680.1;Cordyceps0G025270.1;Cordyceps0G092130.1;Cordyceps0G094890.1;Cordyceps0G046320.1;Cordyceps0G006830.1;Cordyceps0G051680.1
Biological Process: mitotic spindle assembly checkpoint (GO:0007094);	8	Cordyceps0G093400.1;Cordyceps0G054800.1;Cordyceps0G016470.1;Cordyceps0G053850.1;Cordyceps0G057240.1;Cordyceps0G013490.1;Cordyceps0G091050.1;Cordyceps0G061190.1
Biological Process: mitotic spindle disassembly (GO:0051228);	4	Cordyceps0G046320.1;Cordyceps0G093400.1;Cordyceps0G008890.1;Cordyceps0G014520.1
Biological Process: mitotic spindle elongation (GO:0000022);	5	Cordyceps0G060050.1;Cordyceps0G048020.1;Cordyceps0G086640.1;Cordyceps0G022490.1;Cordyceps0G037270.1
Biological Process: mitotic spindle organization (GO:0007052);	1	Cordyceps0G043120.1
Biological Process: mitotic spindle organization in nucleus (GO:0030472);	7	Cordyceps0G067590.1;Cordyceps0G029020.1;Cordyceps0G046320.1;Cordyceps0G007510.1;Cordyceps0G009680.1;Cordyceps0G074330.1;Cordyceps0G021480.1
Biological Process: mitotic spindle orientation checkpoint (GO:0031578);	2	Cordyceps0G021730.1;Cordyceps0G033170.1
Biological Process: mitotic spindle pole body duplication (GO:1903087);	1	Cordyceps0G064860.1
Biological Process: mitotic telomere tethering at nuclear periphery (GO:0044820);	1	Cordyceps0G007810.1
Biological Process: modulation by host of symbiont signal transduction pathway (GO:0052470);	1	Cordyceps0G008790.1
Biological Process: molybdate ion transport (GO:0015689);	3	Cordyceps0G036680.1;Cordyceps0G010260.1;Cordyceps0G015400.1
Biological Process: molybdopterin cofactor biosynthetic process (GO:0032324);	1	Cordyceps0G041800.1
Biological Process: monocarboxylic acid biosynthetic process (GO:0072330);	1	Cordyceps0G022900.1
Biological Process: monodictyphenone biosynthetic process (GO:1900815);	2	Cordyceps0G042980.1;Cordyceps0G033540.1
Biological Process: monovalent inorganic cation transport (GO:0015672);	1	Cordyceps0G041520.1
Biological Process: multicellular organism development (GO:0007275);	1	Cordyceps0G072070.1
Biological Process: multivesicular body assembly (GO:0036258);	2	Cordyceps0G040830.1;Cordyceps0G052690.1
Biological Process: multivesicular body membrane disassembly (GO:0034496);	1	Cordyceps0G056720.1
Biological Process: multivesicular body sorting pathway (GO:0071985);	1	Cordyceps0G042590.1
Biological Process: mycelium development (GO:0043581);	25	Cordyceps0G075470.1;Cordyceps0G089200.1;Cordyceps0G048600.1;Cordyceps0G031190.1;Cordyceps0G007010.1;Cordyceps0G090180.1;Cordyceps0G001780.1;Cordyceps0G015300.1;Cordyceps0G019980.1;Cordyceps0G062910.1;Cordyceps0G052770.1;Cordyceps0G057510.1;Cordyceps0G084160.1;Cordyceps0G061040.1;Cordyceps0G075430.1;Cordyceps0G059980.1;Cordyceps0G078240.1;Cordyceps0G053400.1;Cordyceps0G054410.1;Cordyceps0G053410.1…
Biological Process: ncRNA 3'-end processing (GO:0043628);	1	Cordyceps0G021470.1
Biological Process: ncRNA export from nucleus (GO:0097064);	1	Cordyceps0G089490.1
Biological Process: ncRNA processing (GO:0034470);	2	Cordyceps0G028240.1;Cordyceps0G045040.1
Biological Process: negative regulation of ATP-dependent DNA helicase activity (GO:1902450);	2	Cordyceps0G011030.1;Cordyceps0G021180.1
Biological Process: negative regulation of ATP-dependent RNA helicase activity (GO:1902281);	1	Cordyceps0G073480.1
Biological Process: negative regulation of ATPase activity (GO:0032780);	1	Cordyceps0G022370.1
Biological Process: negative regulation of Arp2/3 complex-mediated actin nucleation (GO:0034316);	2	Cordyceps0G044120.1;Cordyceps0G087730.1
Biological Process: negative regulation of DNA binding (GO:0043392);	2	Cordyceps0G073460.1;Cordyceps0G028630.1
Biological Process: negative regulation of DNA damage checkpoint (GO:2000002);	2	Cordyceps0G024220.1;Cordyceps0G005680.1
Biological Process: negative regulation of DNA recombination (GO:0045910);	4	Cordyceps0G085440.1;Cordyceps0G005540.1;Cordyceps0G028610.1;Cordyceps0G087390.1
Biological Process: negative regulation of DNA-dependent DNA replication (GO:2000104);	1	Cordyceps0G086420.1
Biological Process: negative regulation of DNA-dependent DNA replication initiation (GO:0032297);	1	Cordyceps0G039800.1
Biological Process: negative regulation of DNA-templated transcription, termination (GO:0060567);	1	Cordyceps0G013520.1
Biological Process: negative regulation of G0 to G1 transition (GO:0070317);	11	Cordyceps0G094960.1;Cordyceps0G035180.1;Cordyceps0G030160.1;Cordyceps0G022220.1;Cordyceps0G048590.1;Cordyceps0G076640.1;Cordyceps0G044160.1;Cordyceps0G049400.1;Cordyceps0G064350.1;Cordyceps0G029570.1;Cordyceps0G027670.1
Biological Process: negative regulation of G1/S transition of mitotic cell cycle (GO:2000134);	1	Cordyceps0G040750.1
Biological Process: negative regulation of G2/M transition of mitotic cell cycle (GO:0010972);	3	Cordyceps0G021430.1;Cordyceps0G089470.1;Cordyceps0G016500.1
Biological Process: negative regulation of GTPase activity (GO:0034260);	1	Cordyceps0G012100.1
Biological Process: negative regulation of MAPK cascade (GO:0043409);	1	Cordyceps0G095430.1
Biological Process: negative regulation of Ras protein signal transduction (GO:0046580);	1	Cordyceps0G009700.1
Biological Process: negative regulation of Rho protein signal transduction (GO:0035024);	2	Cordyceps0G012100.1;Cordyceps0G078970.1
Biological Process: negative regulation of SNARE complex assembly (GO:0035544);	1	Cordyceps0G056880.1
Biological Process: negative regulation of SREBP signaling pathway by positive regulation of transcription factor catabolic process in response to increased oxygen levels (GO:1901487);	1	Cordyceps0G025740.1
Biological Process: negative regulation of TOR signaling (GO:0032007);	2	Cordyceps0G012290.1;Cordyceps0G042350.1
Biological Process: negative regulation of actin filament depolymerization (GO:0030835);	1	Cordyceps0G036330.1
Biological Process: negative regulation of antisense RNA transcription (GO:0060195);	2	Cordyceps0G081300.1;Cordyceps0G074620.1
Biological Process: negative regulation of apoptotic process (GO:0043066);	2	Cordyceps0G054130.1;Cordyceps0G081280.1
Biological Process: negative regulation of arginine catabolic process by negative regulation of transcription from RNA polymerase II promoter (GO:1900465);	1	Cordyceps0G077170.1
Biological Process: negative regulation of biological process (GO:0048519);	1	Cordyceps0G015150.1
Biological Process: negative regulation of cAMP biosynthetic process (GO:0030818);	2	Cordyceps0G092060.1;Cordyceps0G077310.1
Biological Process: negative regulation of cAMP-dependent protein kinase activity (GO:2000480);	1	Cordyceps0G092060.1
Biological Process: negative regulation of calcium ion import (GO:0090281);	1	Cordyceps0G040100.1
Biological Process: negative regulation of calcium-mediated signaling (GO:0050849);	2	Cordyceps0G052170.1;Cordyceps0G060150.1
Biological Process: negative regulation of catalytic activity (GO:0043086);	5	Cordyceps0G081400.1;Cordyceps0G018560.1;Cordyceps0G042510.1;Cordyceps0G094340.1;Cordyceps0G063530.1
Biological Process: negative regulation of cell-cell adhesion by negative regulation of transcription from RNA polymerase II promoter (GO:1900387);	2	Cordyceps0G071730.1;Cordyceps0G078960.1
Biological Process: negative regulation of cellular macromolecule biosynthetic process (GO:2000113);	1	Cordyceps0G037230.1
Biological Process: negative regulation of cellular process (GO:0048523);	1	Cordyceps0G081550.1
Biological Process: negative regulation of cellular respiration (GO:1901856);	1	Cordyceps0G078190.1
Biological Process: negative regulation of cellular response to caffeine (GO:1901181);	1	Cordyceps0G045420.1
Biological Process: negative regulation of cellular response to heat (GO:1900035);	1	Cordyceps0G022500.1
Biological Process: negative regulation of ceramide biosynthetic process by negative regulation of transcription from RNA Polymerase II promoter (GO:0061427);	1	Cordyceps0G054140.1
Biological Process: negative regulation of chromatin silencing (GO:0031936);	1	Cordyceps0G085440.1
Biological Process: negative regulation of chromatin silencing at rDNA (GO:0061188);	5	Cordyceps0G043700.1;Cordyceps0G042620.1;Cordyceps0G007410.1;Cordyceps0G089170.1;Cordyceps0G077860.1
Biological Process: negative regulation of chromatin silencing at silent mating-type cassette (GO:0061186);	5	Cordyceps0G043700.1;Cordyceps0G007410.1;Cordyceps0G089170.1;Cordyceps0G077860.1;Cordyceps0G042620.1
Biological Process: negative regulation of chromatin silencing at telomere (GO:0031939);	8	Cordyceps0G077860.1;Cordyceps0G007410.1;Cordyceps0G089170.1;Cordyceps0G064890.1;Cordyceps0G043700.1;Cordyceps0G042620.1;Cordyceps0G076260.1;Cordyceps0G066890.1
Biological Process: negative regulation of chromatin silencing involved in replicative cell aging (GO:0001308);	1	Cordyceps0G011350.1
Biological Process: negative regulation of chromosome condensation (GO:1902340);	2	Cordyceps0G027100.1;Cordyceps0G091050.1
Biological Process: negative regulation of conjugation with cellular fusion (GO:0031138);	2	Cordyceps0G063970.1;Cordyceps0G002080.1
Biological Process: negative regulation of cyclin-dependent protein kinase activity (GO:1904030);	1	Cordyceps0G089470.1
Biological Process: negative regulation of cyclin-dependent protein serine/threonine kinase activity (GO:0045736);	1	Cordyceps0G020810.1
Biological Process: negative regulation of dipeptide transport by negative regulation of transcription from RNA polymerase II promoter (GO:0035955);	1	Cordyceps0G060620.1
Biological Process: negative regulation of double-strand break repair via homologous recombination (GO:2000042);	3	Cordyceps0G069670.1;Cordyceps0G060670.1;Cordyceps0G060660.1
Biological Process: negative regulation of double-strand break repair via nonhomologous end joining (GO:2001033);	1	Cordyceps0G064710.1
Biological Process: negative regulation of exit from mitosis (GO:0001100);	2	Cordyceps0G062450.1;Cordyceps0G028630.1
Biological Process: negative regulation of extent of heterochromatin assembly (GO:0033696);	1	Cordyceps0G064890.1
Biological Process: negative regulation of extrachromosomal rDNA circle accumulation involved in replicative cell aging (GO:1900008);	1	Cordyceps0G027800.1
Biological Process: negative regulation of filamentous growth (GO:0060258);	2	Cordyceps0G094920.1;Cordyceps0G071730.1
Biological Process: negative regulation of flocculation (GO:0060257);	1	Cordyceps0G094920.1
Biological Process: negative regulation of gene expression (GO:0010629);	1	Cordyceps0G094920.1
Biological Process: negative regulation of gluconeogenesis (GO:0045721);	4	Cordyceps0G054130.1;Cordyceps0G042170.1;Cordyceps0G062480.1;Cordyceps0G061200.1
Biological Process: negative regulation of glucose mediated signaling pathway (GO:1902660);	2	Cordyceps0G024220.1;Cordyceps0G092060.1
Biological Process: negative regulation of glycogen biosynthetic process (GO:0045719);	1	Cordyceps0G060150.1
Biological Process: negative regulation of helicase activity (GO:0051097);	2	Cordyceps0G076260.1;Cordyceps0G011040.1
Biological Process: negative regulation of histone H3-K14 acetylation (GO:0071441);	1	Cordyceps0G086420.1
Biological Process: negative regulation of histone H3-K4 methylation (GO:0051572);	1	Cordyceps0G051820.1
Biological Process: negative regulation of histone H3-K9 acetylation (GO:2000616);	1	Cordyceps0G086420.1
Biological Process: negative regulation of histone acetylation (GO:0035067);	1	Cordyceps0G008150.1
Biological Process: negative regulation of histone deacetylation (GO:0031064);	1	Cordyceps0G059580.1
Biological Process: negative regulation of histone exchange (GO:1900050);	1	Cordyceps0G086420.1
Biological Process: negative regulation of hydroxymethylglutaryl-CoA reductase (NADPH) activity (GO:2001216);	1	Cordyceps0G028940.1
Biological Process: negative regulation of induction of conjugation with cellular fusion (GO:0010515);	3	Cordyceps0G091230.1;Cordyceps0G035190.1;Cordyceps0G040100.1
Biological Process: negative regulation of induction of conjugation with cellular fusion by negative regulation of transcription from RNA polymerase II promoter (GO:1902625);	1	Cordyceps0G052460.1
Biological Process: negative regulation of inositol biosynthetic process by negative regulation of transcription from RNA polymerase II promoter (GO:1900471);	1	Cordyceps0G089170.1
Biological Process: negative regulation of leucine import (GO:0060358);	1	Cordyceps0G043270.1
Biological Process: negative regulation of lysine biosynthetic process via aminoadipic acid (GO:1902987);	1	Cordyceps0G047880.1
Biological Process: negative regulation of mRNA catabolic process (GO:1902373);	1	Cordyceps0G012560.1
Biological Process: negative regulation of mRNA splicing, via spliceosome (GO:0048025);	1	Cordyceps0G062920.1
Biological Process: negative regulation of macroautophagy (GO:0016242);	3	Cordyceps0G052170.1;Cordyceps0G060150.1;Cordyceps0G060570.1
Biological Process: negative regulation of mating-type specific transcription from RNA polymerase II promoter (GO:0001198);	2	Cordyceps0G077170.1;Cordyceps0G060620.1
Biological Process: negative regulation of meiotic cell cycle (GO:0051447);	4	Cordyceps0G009700.1;Cordyceps0G092060.1;Cordyceps0G064710.1;Cordyceps0G063970.1
Biological Process: negative regulation of meiotic joint molecule formation (GO:0010947);	1	Cordyceps0G020710.1
Biological Process: negative regulation of meiotic nuclear division (GO:0045835);	4	Cordyceps0G035190.1;Cordyceps0G011780.1;Cordyceps0G075290.1;Cordyceps0G091140.1
Biological Process: negative regulation of microtubule depolymerization (GO:0007026);	1	Cordyceps0G092130.1
Biological Process: negative regulation of microtubule polymerization (GO:0031115);	2	Cordyceps0G022490.1;Cordyceps0G046320.1
Biological Process: negative regulation of mitochondrial translation (GO:0070130);	1	Cordyceps0G025870.1
Biological Process: negative regulation of mitotic DNA replication initiation (GO:1903467);	1	Cordyceps0G052480.1
Biological Process: negative regulation of mitotic cell cycle (GO:0045930);	1	Cordyceps0G064710.1
Biological Process: negative regulation of mitotic metaphase/anaphase transition (GO:0045841);	1	Cordyceps0G093040.1
Biological Process: negative regulation of mitotic recombination (GO:0045950);	2	Cordyceps0G039560.1;Cordyceps0G066890.1
Biological Process: negative regulation of nucleic acid-templated transcription (GO:1903507);	1	Cordyceps0G046620.1
Biological Process: negative regulation of nucleobase-containing compound metabolic process (GO:0045934);	2	Cordyceps0G037230.1;Cordyceps0G008150.1
Biological Process: negative regulation of peptidyl-tyrosine phosphorylation (GO:0050732);	1	Cordyceps0G008070.1
Biological Process: negative regulation of pheromone-dependent signal transduction involved in conjugation with cellular fusion (GO:0090029);	1	Cordyceps0G005280.1
Biological Process: negative regulation of phosphate metabolic process (GO:0045936);	2	Cordyceps0G060150.1;Cordyceps0G052170.1
Biological Process: negative regulation of phosphatidylcholine biosynthetic process by negative regulation of transcription from RNA polymerase II promoter (GO:1900473);	1	Cordyceps0G089170.1
Biological Process: negative regulation of phosphatidylinositol biosynthetic process (GO:0010512);	1	Cordyceps0G029570.1
Biological Process: negative regulation of phosphatidylserine biosynthetic process by negative regulation of transcription from RNA polymerase II promoter (GO:1900526);	1	Cordyceps0G089170.1
Biological Process: negative regulation of phospholipid biosynthetic process (GO:0071072);	2	Cordyceps0G071870.1;Cordyceps0G041390.1
Biological Process: negative regulation of proteasomal protein catabolic process (GO:1901799);	1	Cordyceps0G002510.1
Biological Process: negative regulation of protein catabolic process (GO:0042177);	3	Cordyceps0G088140.1;Cordyceps0G088130.1;Cordyceps0G042360.1
Biological Process: negative regulation of protein dephosphorylation (GO:0035308);	1	Cordyceps0G028940.1
Biological Process: negative regulation of protein homodimerization activity (GO:0090074);	1	Cordyceps0G034640.1
Biological Process: negative regulation of protein homooligomerization (GO:0032463);	1	Cordyceps0G078990.1
Biological Process: negative regulation of protein import into nucleus during spindle assembly checkpoint (GO:1901925);	2	Cordyceps0G093400.1;Cordyceps0G054800.1
Biological Process: negative regulation of protein kinase activity by regulation of protein phosphorylation (GO:0044387);	1	Cordyceps0G075290.1
Biological Process: negative regulation of protein localization to microtubule (GO:1902817);	1	Cordyceps0G078990.1
Biological Process: negative regulation of protein localization to spindle pole body (GO:1902364);	1	Cordyceps0G016470.1
Biological Process: negative regulation of protein phosphorylation (GO:0001933);	1	Cordyceps0G076570.1
Biological Process: negative regulation of protein polyubiquitination (GO:1902915);	1	Cordyceps0G010910.1
Biological Process: negative regulation of protein serine/threonine kinase activity (GO:0071901);	4	Cordyceps0G009700.1;Cordyceps0G051450.1;Cordyceps0G012490.1;Cordyceps0G065000.1
Biological Process: negative regulation of protein ubiquitination involved in ubiquitin-dependent protein catabolic process (GO:2000059);	1	Cordyceps0G059580.1
Biological Process: negative regulation of proteolysis (GO:0045861);	2	Cordyceps0G071830.1;Cordyceps0G013670.1
Biological Process: negative regulation of pyrimidine nucleobase metabolic process (GO:0045984);	1	Cordyceps0G040710.1
Biological Process: negative regulation of reciprocal meiotic recombination (GO:0045128);	2	Cordyceps0G081300.1;Cordyceps0G042620.1
Biological Process: negative regulation of septation initiation signaling (GO:0031030);	5	Cordyceps0G064030.1;Cordyceps0G016470.1;Cordyceps0G085070.1;Cordyceps0G021730.1;Cordyceps0G006830.1
Biological Process: negative regulation of sequence-specific DNA binding transcription factor activity (GO:0043433);	3	Cordyceps0G060150.1;Cordyceps0G021550.1;Cordyceps0G048170.1
Biological Process: negative regulation of signal transduction in absence of ligand (GO:1901099);	1	Cordyceps0G010920.1
Biological Process: negative regulation of signal transduction involved in conjugation with cellular fusion (GO:0060240);	1	Cordyceps0G035190.1
Biological Process: negative regulation of sister chromatid cohesion (GO:0045875);	1	Cordyceps0G064710.1
Biological Process: negative regulation of sphingolipid biosynthetic process (GO:0090155);	1	Cordyceps0G037110.1
Biological Process: negative regulation of spindle pole body separation (GO:0010697);	1	Cordyceps0G075290.1
Biological Process: negative regulation of strand invasion (GO:0060543);	1	Cordyceps0G020760.1
Biological Process: negative regulation of stress-activated MAPK cascade (GO:0032873);	1	Cordyceps0G069880.1
Biological Process: negative regulation of tRNA transcription from RNA polymerase III promoter (GO:1900446);	1	Cordyceps0G066880.1
Biological Process: negative regulation of telomere maintenance via telomerase (GO:0032211);	1	Cordyceps0G084870.1
Biological Process: negative regulation of termination of RNA polymerase II transcription, poly(A)-coupled (GO:2000805);	1	Cordyceps0G075860.1
Biological Process: negative regulation of transcription by glucose (GO:0045014);	1	Cordyceps0G091230.1
Biological Process: negative regulation of transcription by transcription factor catabolism (GO:0010620);	2	Cordyceps0G028630.1;Cordyceps0G025740.1
Biological Process: negative regulation of transcription by transcription factor localization (GO:0010621);	1	Cordyceps0G011350.1
Biological Process: negative regulation of transcription elongation from RNA polymerase I promoter (GO:2001208);	2	Cordyceps0G019190.1;Cordyceps0G083290.1
Biological Process: negative regulation of transcription elongation from RNA polymerase II promoter (GO:0034244);	1	Cordyceps0G083290.1
Biological Process: negative regulation of transcription factor import into nucleus (GO:0042992);	1	Cordyceps0G035190.1
Biological Process: negative regulation of transcription from RNA polymerase I promoter (GO:0016479);	3	Cordyceps0G043700.1;Cordyceps0G007410.1;Cordyceps0G042620.1
Biological Process: negative regulation of transcription from RNA polymerase II promoter (GO:0000122);	34	Cordyceps0G036180.1;Cordyceps0G087390.1;Cordyceps0G017280.1;Cordyceps0G066880.1;Cordyceps0G060200.1;Cordyceps0G051960.1;Cordyceps0G090060.1;Cordyceps0G017190.1;Cordyceps0G052720.1;Cordyceps0G043700.1;Cordyceps0G041540.1;Cordyceps0G011350.1;Cordyceps0G090600.1;Cordyceps0G060150.1;Cordyceps0G012580.1;Cordyceps0G010810.1;Cordyceps0G053390.1;Cordyceps0G081720.1;Cordyceps0G030090.1;Cordyceps0G046720.1…
Biological Process: negative regulation of transcription from RNA polymerase II promoter by a nonfermentable carbon source (GO:0061415);	2	Cordyceps0G069050.1;Cordyceps0G050970.1
Biological Process: negative regulation of transcription from RNA polymerase II promoter by glucose (GO:0000433);	5	Cordyceps0G069720.1;Cordyceps0G060620.1;Cordyceps0G005370.1;Cordyceps0G023910.1;Cordyceps0G086260.1
Biological Process: negative regulation of transcription from RNA polymerase II promoter by transcription factor localization involved in response to DNA damage checkpoint signaling (GO:1990260);	1	Cordyceps0G027370.1
Biological Process: negative regulation of transcription from RNA polymerase II promoter during mitosis (GO:0007070);	1	Cordyceps0G060620.1
Biological Process: negative regulation of transcription from RNA polymerase II promoter in response to hydrogen peroxide (GO:0036129);	1	Cordyceps0G021550.1
Biological Process: negative regulation of transcription from RNA polymerase II promoter in response to oxidative stress (GO:0061417);	1	Cordyceps0G081300.1
Biological Process: negative regulation of transcription from RNA polymerase II promoter involved in meiotic cell cycle (GO:0010674);	1	Cordyceps0G001160.1
Biological Process: negative regulation of transcription from RNA polymerase III promoter (GO:0016480);	2	Cordyceps0G085970.1;Cordyceps0G092000.1
Biological Process: negative regulation of transcription involved in G1/S transition of mitotic cell cycle (GO:0071930);	1	Cordyceps0G034720.1
Biological Process: negative regulation of transcription involved in meiotic cell cycle (GO:0051038);	2	Cordyceps0G042620.1;Cordyceps0G043700.1
Biological Process: negative regulation of transcription, DNA-templated (GO:0045892);	9	Cordyceps0G037460.1;Cordyceps0G018850.1;Cordyceps0G062240.1;Cordyceps0G090940.1;Cordyceps0G064710.1;Cordyceps0G087960.1;Cordyceps0G074780.1;Cordyceps0G062950.1;Cordyceps0G066310.1
Biological Process: negative regulation of translation (GO:0017148);	5	Cordyceps0G086190.1;Cordyceps0G075860.1;Cordyceps0G076520.1;Cordyceps0G036390.1;Cordyceps0G013590.1
Biological Process: negative regulation of translational elongation (GO:0045900);	1	Cordyceps0G082430.1
Biological Process: negative regulation of translational initiation (GO:0045947);	3	Cordyceps0G053790.1;Cordyceps0G008030.1;Cordyceps0G094640.1
Biological Process: negative regulation of transmembrane transport by negative regulation of transcription from RNA polymerase II promoter (GO:1900417);	1	Cordyceps0G005760.1
Biological Process: negative regulation of transposition, RNA-mediated (GO:0010526);	2	Cordyceps0G094260.1;Cordyceps0G063410.1
Biological Process: neurotransmitter transport (GO:0006836);	2	Cordyceps0G045790.1;Cordyceps0G046100.1
Biological Process: nickel cation transmembrane transport (GO:0035444);	1	Cordyceps0G059820.1
Biological Process: nicotinamide metabolic process (GO:0006769);	1	Cordyceps0G063700.1
Biological Process: nicotinamide mononucleotide transmembrane transport (GO:0035353);	1	Cordyceps0G013470.1
Biological Process: nicotinamide nucleotide metabolic process (GO:0046496);	4	Cordyceps0G033810.1;Cordyceps0G021500.1;Cordyceps0G047410.1;Cordyceps0G069600.1
Biological Process: nicotinamide riboside biosynthetic process (GO:0071590);	1	Cordyceps0G002350.1
Biological Process: nicotinamide riboside metabolic process (GO:0046495);	1	Cordyceps0G091520.1
Biological Process: nicotinamide riboside transport (GO:0034258);	1	Cordyceps0G087790.1
Biological Process: nicotinate nucleotide salvage (GO:0019358);	2	Cordyceps0G043360.1;Cordyceps0G017620.1
Biological Process: nicotinic acid riboside biosynthetic process (GO:0071592);	1	Cordyceps0G002350.1
Biological Process: nitrate assimilation (GO:0042128);	3	Cordyceps0G019500.1;Cordyceps0G044800.1;Cordyceps0G063430.1
Biological Process: nitrate transport (GO:0015706);	1	Cordyceps0G013500.1
Biological Process: nitric oxide biosynthetic process (GO:0006809);	1	Cordyceps0G044800.1
Biological Process: nitrite transport (GO:0015707);	1	Cordyceps0G013500.1
Biological Process: nitrogen catabolite activation of transcription from RNA polymerase II promoter (GO:0001080);	2	Cordyceps0G060770.1;Cordyceps0G062620.1
Biological Process: nitrogen catabolite regulation of transcription from RNA polymerase II promoter (GO:0001079);	1	Cordyceps0G027800.1
Biological Process: nitrogen catabolite repression of transcription (GO:0090295);	1	Cordyceps0G041540.1
Biological Process: nitrogen compound metabolic process (GO:0006807);	11	Cordyceps0G048820.1;Cordyceps0G033300.1;Cordyceps0G034310.1;Cordyceps0G033500.1;Cordyceps0G062400.1;Cordyceps0G037710.1;Cordyceps0G078880.1;Cordyceps0G034140.1;Cordyceps0G057050.1;Cordyceps0G046960.1;Cordyceps0G077680.1
Biological Process: nonfunctional rRNA decay (GO:0070651);	13	Cordyceps0G064160.1;Cordyceps0G068520.1;Cordyceps0G076130.1;Cordyceps0G081660.1;Cordyceps0G008890.1;Cordyceps0G030990.1;Cordyceps0G014520.1;Cordyceps0G015780.1;Cordyceps0G049400.1;Cordyceps0G033330.1;Cordyceps0G048170.1;Cordyceps0G052580.1;Cordyceps0G078630.1
Biological Process: nonribosomal peptide biosynthetic process (GO:0019184);	1	Cordyceps0G009760.1
Biological Process: nuclear DNA replication (GO:0033260);	2	Cordyceps0G053470.1;Cordyceps0G011040.1
Biological Process: nuclear chromosome segregation (GO:0098813);	1	Cordyceps0G079400.1
Biological Process: nuclear division (GO:0000280);	1	Cordyceps0G083790.1
Biological Process: nuclear envelope organization (GO:0006998);	5	Cordyceps0G000080.1;Cordyceps0G071870.1;Cordyceps0G093040.1;Cordyceps0G041390.1;Cordyceps0G054760.1
Biological Process: nuclear inner membrane organization (GO:0071765);	2	Cordyceps0G048450.1;Cordyceps0G089390.1
Biological Process: nuclear mRNA surveillance (GO:0071028);	3	Cordyceps0G051860.1;Cordyceps0G033330.1;Cordyceps0G053340.1
Biological Process: nuclear mRNA surveillance of mRNA 3'-end processing (GO:0071031);	1	Cordyceps0G048470.1
Biological Process: nuclear migration (GO:0007097);	2	Cordyceps0G072550.1;Cordyceps0G088700.1
Biological Process: nuclear migration along microtubule (GO:0030473);	4	Cordyceps0G023960.1;Cordyceps0G020020.1;Cordyceps0G026570.1;Cordyceps0G046320.1
Biological Process: nuclear migration by microtubule mediated pushing forces (GO:0098863);	1	Cordyceps0G025270.1
Biological Process: nuclear migration during mitotic telophase (GO:0090561);	1	Cordyceps0G060050.1
Biological Process: nuclear migration involved in conjugation with cellular fusion (GO:0000743);	3	Cordyceps0G008790.1;Cordyceps0G092130.1;Cordyceps0G022490.1
Biological Process: nuclear polyadenylation-dependent CUT catabolic process (GO:0071039);	2	Cordyceps0G018330.1;Cordyceps0G033330.1
Biological Process: nuclear polyadenylation-dependent antisense transcript catabolic process (GO:0071040);	1	Cordyceps0G018330.1
Biological Process: nuclear polyadenylation-dependent mRNA catabolic process (GO:0071042);	7	Cordyceps0G014180.1;Cordyceps0G078630.1;Cordyceps0G052580.1;Cordyceps0G030990.1;Cordyceps0G033330.1;Cordyceps0G018330.1;Cordyceps0G081660.1
Biological Process: nuclear polyadenylation-dependent ncRNA catabolic process (GO:0071046);	1	Cordyceps0G021470.1
Biological Process: nuclear polyadenylation-dependent rRNA catabolic process (GO:0071035);	5	Cordyceps0G081660.1;Cordyceps0G018330.1;Cordyceps0G030990.1;Cordyceps0G052580.1;Cordyceps0G078630.1
Biological Process: nuclear polyadenylation-dependent snRNA catabolic process (GO:0071037);	1	Cordyceps0G018330.1
Biological Process: nuclear polyadenylation-dependent snoRNA catabolic process (GO:0071036);	1	Cordyceps0G018330.1
Biological Process: nuclear polyadenylation-dependent tRNA catabolic process (GO:0071038);	6	Cordyceps0G052580.1;Cordyceps0G078630.1;Cordyceps0G030990.1;Cordyceps0G018330.1;Cordyceps0G033330.1;Cordyceps0G081660.1
Biological Process: nuclear pore complex assembly (GO:0051292);	4	Cordyceps0G054760.1;Cordyceps0G081860.1;Cordyceps0G026570.1;Cordyceps0G083440.1
Biological Process: nuclear pore distribution (GO:0031081);	4	Cordyceps0G089490.1;Cordyceps0G081720.1;Cordyceps0G057240.1;Cordyceps0G075600.1
Biological Process: nuclear pore organization (GO:0006999);	6	Cordyceps0G004720.1;Cordyceps0G052500.1;Cordyceps0G006740.1;Cordyceps0G081720.1;Cordyceps0G008720.1;Cordyceps0G029680.1
Biological Process: nuclear retention of pre-mRNA at the site of transcription (GO:0071033);	1	Cordyceps0G025770.1
Biological Process: nuclear retention of pre-mRNA with aberrant 3'-ends at the site of transcription (GO:0071049);	2	Cordyceps0G081660.1;Cordyceps0G018330.1
Biological Process: nuclear retention of unspliced pre-mRNA at the site of transcription (GO:0071048);	1	Cordyceps0G047800.1
Biological Process: nuclear-transcribed mRNA catabolic process (GO:0000956);	5	Cordyceps0G090480.1;Cordyceps0G002700.1;Cordyceps0G021470.1;Cordyceps0G039490.1;Cordyceps0G082180.1
Biological Process: nuclear-transcribed mRNA catabolic process, 3'-5' exonucleolytic nonsense-mediated decay (GO:0070478);	11	Cordyceps0G081660.1;Cordyceps0G037320.1;Cordyceps0G030990.1;Cordyceps0G014180.1;Cordyceps0G023350.1;Cordyceps0G033330.1;Cordyceps0G074730.1;Cordyceps0G052580.1;Cordyceps0G078630.1;Cordyceps0G044810.1;Cordyceps0G000920.1
Biological Process: nuclear-transcribed mRNA catabolic process, deadenylation-dependent decay (GO:0000288);	3	Cordyceps0G094980.1;Cordyceps0G013610.1;Cordyceps0G064970.1
Biological Process: nuclear-transcribed mRNA catabolic process, endonucleolytic cleavage-dependent decay (GO:0000294);	1	Cordyceps0G049400.1
Biological Process: nuclear-transcribed mRNA catabolic process, exonucleolytic (GO:0000291);	1	Cordyceps0G014580.1
Biological Process: nuclear-transcribed mRNA catabolic process, meiosis-specific transcripts (GO:0033621);	2	Cordyceps0G060190.1;Cordyceps0G018330.1
Biological Process: nuclear-transcribed mRNA catabolic process, no-go decay (GO:0070966);	2	Cordyceps0G049400.1;Cordyceps0G068520.1
Biological Process: nuclear-transcribed mRNA catabolic process, non-stop decay (GO:0070481);	12	Cordyceps0G052580.1;Cordyceps0G078630.1;Cordyceps0G074730.1;Cordyceps0G033330.1;Cordyceps0G049400.1;Cordyceps0G000920.1;Cordyceps0G048700.1;Cordyceps0G030990.1;Cordyceps0G071730.1;Cordyceps0G081660.1;Cordyceps0G023350.1;Cordyceps0G014180.1
Biological Process: nuclear-transcribed mRNA catabolic process, nonsense-mediated decay (GO:0000184);	4	Cordyceps0G053680.1;Cordyceps0G076130.1;Cordyceps0G082380.1;Cordyceps0G043200.1
Biological Process: nuclear-transcribed mRNA poly(A) tail shortening (GO:0000289);	7	Cordyceps0G065010.1;Cordyceps0G075630.1;Cordyceps0G065020.1;Cordyceps0G002690.1;Cordyceps0G054120.1;Cordyceps0G009460.1;Cordyceps0G064760.1
Biological Process: nucleic acid metabolic process (GO:0090304);	4	Cordyceps0G039190.1;Cordyceps0G029130.1;Cordyceps0G021330.1;Cordyceps0G008440.1
Biological Process: nucleic acid phosphodiester bond hydrolysis (GO:0090305);	42	Cordyceps0G013940.1;Cordyceps0G043980.1;Cordyceps0G033790.1;Cordyceps0G077720.1;Cordyceps0G082450.1;Cordyceps0G032530.1;Cordyceps0G053730.1;Cordyceps0G015550.1;Cordyceps0G071820.1;Cordyceps0G014180.1;Cordyceps0G018490.1;Cordyceps0G048870.1;Cordyceps0G067690.1;Cordyceps0G015930.1;Cordyceps0G091280.1;Cordyceps0G082060.1;Cordyceps0G050700.1;Cordyceps0G057460.1;Cordyceps0G052520.1;Cordyceps0G043260.1…
Biological Process: nucleobase transport (GO:0015851);	2	Cordyceps0G087790.1;Cordyceps0G007740.1
Biological Process: nucleobase-containing compound biosynthetic process (GO:0034654);	5	Cordyceps0G029130.1;Cordyceps0G084080.1;Cordyceps0G031960.1;Cordyceps0G014150.1;Cordyceps0G065340.1
Biological Process: nucleobase-containing compound metabolic process (GO:0006139);	3	Cordyceps0G079500.1;Cordyceps0G083500.1;Cordyceps0G019760.1
Biological Process: nucleocytoplasmic transport (GO:0006913);	6	Cordyceps0G054800.1;Cordyceps0G052500.1;Cordyceps0G093050.1;Cordyceps0G093930.1;Cordyceps0G061770.1;Cordyceps0G055610.1
Biological Process: nucleophagy (GO:0044804);	2	Cordyceps0G029200.1;Cordyceps0G064820.1
Biological Process: nucleoside metabolic process (GO:0009116);	4	Cordyceps0G040630.1;Cordyceps0G079510.1;Cordyceps0G066390.1;Cordyceps0G001820.1
Biological Process: nucleoside transmembrane transport (GO:1901642);	2	Cordyceps0G074360.1;Cordyceps0G087790.1
Biological Process: nucleoside transport (GO:0015858);	1	Cordyceps0G010820.1
Biological Process: nucleoside triphosphate biosynthetic process (GO:0009142);	1	Cordyceps0G015840.1
Biological Process: nucleosome assembly (GO:0006334);	8	Cordyceps0G081470.1;Cordyceps0G029180.1;Cordyceps0G083830.1;Cordyceps0G053400.1;Cordyceps0G085440.1;Cordyceps0G086020.1;Cordyceps0G086260.1;Cordyceps0G052770.1
Biological Process: nucleosome disassembly (GO:0006337);	6	Cordyceps0G083830.1;Cordyceps0G015020.1;Cordyceps0G014270.1;Cordyceps0G068180.1;Cordyceps0G025160.1;Cordyceps0G017210.1
Biological Process: nucleosome mobilization (GO:0042766);	5	Cordyceps0G025160.1;Cordyceps0G069810.1;Cordyceps0G086420.1;Cordyceps0G015740.1;Cordyceps0G024500.1
Biological Process: nucleosome positioning (GO:0016584);	6	Cordyceps0G086420.1;Cordyceps0G015740.1;Cordyceps0G081300.1;Cordyceps0G036840.1;Cordyceps0G025160.1;Cordyceps0G060620.1
Biological Process: nucleotide biosynthetic process (GO:0009165);	4	Cordyceps0G091260.1;Cordyceps0G062990.1;Cordyceps0G038870.1;Cordyceps0G094290.1
Biological Process: nucleotide catabolic process (GO:0009166);	6	Cordyceps0G052860.1;Cordyceps0G063190.1;Cordyceps0G035820.1;Cordyceps0G067890.1;Cordyceps0G046360.1;Cordyceps0G046350.1
Biological Process: nucleotide metabolic process (GO:0009117);	2	Cordyceps0G029000.1;Cordyceps0G002350.1
Biological Process: nucleotide phosphorylation (GO:0046939);	6	Cordyceps0G016180.1;Cordyceps0G083860.1;Cordyceps0G088720.1;Cordyceps0G053130.1;Cordyceps0G048830.1;Cordyceps0G069210.1
Biological Process: nucleotide-excision repair (GO:0006289);	19	Cordyceps0G080760.1;Cordyceps0G010180.1;Cordyceps0G010240.1;Cordyceps0G088140.1;Cordyceps0G076670.1;Cordyceps0G005480.1;Cordyceps0G065070.1;Cordyceps0G053570.1;Cordyceps0G048170.1;Cordyceps0G075210.1;Cordyceps0G014300.1;Cordyceps0G089630.1;Cordyceps0G088130.1;Cordyceps0G027910.1;Cordyceps0G015520.1;Cordyceps0G094760.1;Cordyceps0G065970.1;Cordyceps0G064540.1;Cordyceps0G037460.1
Biological Process: nucleotide-excision repair, DNA damage recognition (GO:0000715);	2	Cordyceps0G048380.1;Cordyceps0G033050.1
Biological Process: nucleotide-excision repair, DNA duplex unwinding (GO:0000717);	1	Cordyceps0G053460.1
Biological Process: nucleotide-excision repair, DNA gap filling (GO:0006297);	1	Cordyceps0G018490.1
Biological Process: nucleotide-excision repair, DNA incision (GO:0033683);	2	Cordyceps0G053460.1;Cordyceps0G087240.1
Biological Process: nucleotide-excision repair, DNA incision, 3'-to lesion (GO:0006295);	1	Cordyceps0G026820.1
Biological Process: nucleotide-excision repair, DNA incision, 5'-to lesion (GO:0006296);	1	Cordyceps0G001930.1
Biological Process: nucleotide-sugar metabolic process (GO:0009225);	1	Cordyceps0G009170.1
Biological Process: nucleus organization (GO:0006997);	1	Cordyceps0G012080.1
Biological Process: nucleus-associated proteasomal ubiquitin-dependent protein catabolic process (GO:0071630);	4	Cordyceps0G030420.1;Cordyceps0G008890.1;Cordyceps0G037040.1;Cordyceps0G003470.1
Biological Process: nucleus-vacuole junction assembly (GO:0071562);	1	Cordyceps0G069430.1
Biological Process: o-orsellinic acid biosynthetic process (GO:1900584);	1	Cordyceps0G042980.1
Biological Process: oligopeptide export from mitochondrion (GO:0090374);	1	Cordyceps0G084210.1
Biological Process: oligopeptide transmembrane transport (GO:0035672);	2	Cordyceps0G016900.1;Cordyceps0G069130.1
Biological Process: oligopeptide transport (GO:0006857);	6	Cordyceps0G079940.1;Cordyceps0G010540.1;Cordyceps0G047580.1;Cordyceps0G001410.1;Cordyceps0G045940.1;Cordyceps0G030740.1
Biological Process: oligosaccharide biosynthetic process (GO:0009312);	1	Cordyceps0G094850.1
Biological Process: oligosaccharide metabolic process (GO:0009311);	2	Cordyceps0G031330.1;Cordyceps0G007420.1
Biological Process: oligosaccharide-lipid intermediate biosynthetic process (GO:0006490);	3	Cordyceps0G094850.1;Cordyceps0G047920.1;Cordyceps0G007920.1
Biological Process: one-carbon metabolic process (GO:0006730);	7	Cordyceps0G013780.1;Cordyceps0G008680.1;Cordyceps0G088980.1;Cordyceps0G040850.1;Cordyceps0G040860.1;Cordyceps0G088940.1;Cordyceps0G069260.1
Biological Process: organelle membrane fusion (GO:0090174);	1	Cordyceps0G025980.1
Biological Process: organelle organization (GO:0006996);	9	Cordyceps0G067430.1;Cordyceps0G064820.1;Cordyceps0G001210.1;Cordyceps0G008070.1;Cordyceps0G093220.1;Cordyceps0G042530.1;Cordyceps0G075990.1;Cordyceps0G029200.1;Cordyceps0G026370.1
Biological Process: organic acid phosphorylation (GO:0031388);	1	Cordyceps0G025880.1
Biological Process: organic anion transport (GO:0015711);	4	Cordyceps0G010820.1;Cordyceps0G051790.1;Cordyceps0G069130.1;Cordyceps0G061720.1
Biological Process: organic cyclic compound biosynthetic process (GO:1901362);	6	Cordyceps0G071310.1;Cordyceps0G042970.1;Cordyceps0G042960.1;Cordyceps0G045890.1;Cordyceps0G019760.1;Cordyceps0G049140.1
Biological Process: organic cyclic compound metabolic process (GO:1901360);	1	Cordyceps0G044050.1
Biological Process: organic hydroxy compound biosynthetic process (GO:1901617);	1	Cordyceps0G042960.1
Biological Process: organic substance biosynthetic process (GO:1901576);	3	Cordyceps0G054970.1;Cordyceps0G034440.1;Cordyceps0G079780.1
Biological Process: organic substance catabolic process (GO:1901575);	1	Cordyceps0G019070.1
Biological Process: organic substance metabolic process (GO:0071704);	13	Cordyceps0G080990.1;Cordyceps0G015150.1;Cordyceps0G085270.1;Cordyceps0G044410.1;Cordyceps0G020910.1;Cordyceps0G072160.1;Cordyceps0G029850.1;Cordyceps0G009880.1;Cordyceps0G015680.1;Cordyceps0G058580.1;Cordyceps0G011550.1;Cordyceps0G078060.1;Cordyceps0G058380.1
Biological Process: organic substance transport (GO:0071702);	1	Cordyceps0G002470.1
Biological Process: organonitrogen compound biosynthetic process (GO:1901566);	1	Cordyceps0G009590.1
Biological Process: organonitrogen compound metabolic process (GO:1901564);	2	Cordyceps0G057720.1;Cordyceps0G075460.1
Biological Process: organophosphate catabolic process (GO:0046434);	1	Cordyceps0G094990.1
Biological Process: organophosphate metabolic process (GO:0019637);	1	Cordyceps0G055340.1
Biological Process: ornithine biosynthetic process (GO:0006592);	1	Cordyceps0G045330.1
Biological Process: osmosensory signaling pathway (GO:0007231);	2	Cordyceps0G006600.1;Cordyceps0G081300.1
Biological Process: osmosensory signaling pathway via Sho1 osmosensor (GO:0007232);	2	Cordyceps0G070140.1;Cordyceps0G052880.1
Biological Process: osmosensory signaling via phosphorelay pathway (GO:0007234);	2	Cordyceps0G016500.1;Cordyceps0G001570.1
Biological Process: oxalate metabolic process (GO:0033609);	3	Cordyceps0G042680.1;Cordyceps0G000480.1;Cordyceps0G055120.1
Biological Process: oxaloacetate(2-) transmembrane transport (GO:1902356);	1	Cordyceps0G011260.1
Biological Process: oxidation-dependent protein catabolic process (GO:0070407);	1	Cordyceps0G093960.1
Biological Process: oxidation-reduction process (GO:0055114);	731	Cordyceps0G090960.1;Cordyceps0G074830.1;Cordyceps0G041240.1;Cordyceps0G046880.1;Cordyceps0G024090.1;Cordyceps0G065930.1;Cordyceps0G007920.1;Cordyceps0G022930.1;Cordyceps0G014700.1;Cordyceps0G075680.1;Cordyceps0G000960.1;Cordyceps0G035200.1;Cordyceps0G032470.1;Cordyceps0G049380.1;Cordyceps0G095660.1;Cordyceps0G026260.1;Cordyceps0G027310.1;Cordyceps0G071920.1;Cordyceps0G057760.1;Cordyceps0G058650.1…
Biological Process: oxidative single-stranded DNA demethylation (GO:0035552);	2	Cordyceps0G025430.1;Cordyceps0G025440.1
Biological Process: oxygen metabolic process (GO:0072592);	1	Cordyceps0G063440.1
Biological Process: palmitic acid biosynthetic process (GO:1900535);	1	Cordyceps0G044650.1
Biological Process: pantothenate biosynthetic process (GO:0015940);	4	Cordyceps0G033070.1;Cordyceps0G062020.1;Cordyceps0G017080.1;Cordyceps0G062470.1
Biological Process: pathogenesis (GO:0009405);	15	Cordyceps0G061550.1;Cordyceps0G026330.1;Cordyceps0G080120.1;Cordyceps0G022010.1;Cordyceps0G080100.1;Cordyceps0G079200.1;Cordyceps0G090650.1;Cordyceps0G003340.1;Cordyceps0G008790.1;Cordyceps0G049080.1;Cordyceps0G055830.1;Cordyceps0G080110.1;Cordyceps0G029450.1;Cordyceps0G070960.1;Cordyceps0G050740.1
Biological Process: penicillin biosynthetic process (GO:0042318);	1	Cordyceps0G081880.1
Biological Process: pentose-phosphate shunt (GO:0006098);	6	Cordyceps0G055980.1;Cordyceps0G078240.1;Cordyceps0G002840.1;Cordyceps0G073430.1;Cordyceps0G090450.1;Cordyceps0G012580.1
Biological Process: pentose-phosphate shunt, non-oxidative branch (GO:0009052);	1	Cordyceps0G038490.1
Biological Process: pentose-phosphate shunt, oxidative branch (GO:0009051);	1	Cordyceps0G013690.1
Biological Process: peptide catabolic process (GO:0043171);	2	Cordyceps0G015780.1;Cordyceps0G046880.1
Biological Process: peptide metabolic process (GO:0006518);	1	Cordyceps0G085420.1
Biological Process: peptide pheromone export by transmembrane transport (GO:0090539);	1	Cordyceps0G019410.1
Biological Process: peptidoglycan catabolic process (GO:0009253);	1	Cordyceps0G034320.1
Biological Process: peptidoglycan turnover (GO:0009254);	2	Cordyceps0G012520.1;Cordyceps0G012510.1
Biological Process: peptidyl-arginine methylation (GO:0018216);	1	Cordyceps0G020670.1
Biological Process: peptidyl-arginine methylation, to asymmetrical-dimethyl arginine (GO:0019919);	1	Cordyceps0G013520.1
Biological Process: peptidyl-arginine methylation, to symmetrical-dimethyl arginine (GO:0019918);	1	Cordyceps0G074520.1
Biological Process: peptidyl-arginine omega-N-methylation (GO:0035247);	1	Cordyceps0G081260.1
Biological Process: peptidyl-diphthamide biosynthetic process from peptidyl-histidine (GO:0017183);	3	Cordyceps0G074860.1;Cordyceps0G019790.1;Cordyceps0G067390.1
Biological Process: peptidyl-glutamine methylation (GO:0018364);	2	Cordyceps0G083630.1;Cordyceps0G089750.1
Biological Process: peptidyl-histidine methylation, to form tele-methylhistidine (GO:0042038);	1	Cordyceps0G011760.1
Biological Process: peptidyl-lysine dimethylation (GO:0018027);	1	Cordyceps0G083680.1
Biological Process: peptidyl-lysine methylation (GO:0018022);	2	Cordyceps0G026610.1;Cordyceps0G053840.1
Biological Process: peptidyl-lysine modification to peptidyl-hypusine (GO:0008612);	2	Cordyceps0G007530.1;Cordyceps0G044140.1
Biological Process: peptidyl-lysine monomethylation (GO:0018026);	1	Cordyceps0G065840.1
Biological Process: peptidyl-pyrromethane cofactor linkage (GO:0018160);	1	Cordyceps0G069270.1
Biological Process: peptidyl-serine autophosphorylation (GO:0036289);	4	Cordyceps0G017690.1;Cordyceps0G077710.1;Cordyceps0G083150.1;Cordyceps0G075290.1
Biological Process: peptidyl-serine dephosphorylation (GO:0070262);	1	Cordyceps0G069880.1
Biological Process: peptidyl-serine phosphorylation (GO:0018105);	9	Cordyceps0G078990.1;Cordyceps0G020310.1;Cordyceps0G028630.1;Cordyceps0G081400.1;Cordyceps0G027370.1;Cordyceps0G035180.1;Cordyceps0G064710.1;Cordyceps0G044940.1;Cordyceps0G035190.1
Biological Process: peptidyl-threonine autophosphorylation (GO:1990443);	3	Cordyceps0G083150.1;Cordyceps0G017690.1;Cordyceps0G077710.1
Biological Process: peptidyl-threonine dephosphorylation (GO:0035970);	1	Cordyceps0G069880.1
Biological Process: peptidyl-threonine phosphorylation (GO:0018107);	4	Cordyceps0G072130.1;Cordyceps0G049080.1;Cordyceps0G035190.1;Cordyceps0G048590.1
Biological Process: peptidyl-tyrosine autophosphorylation (GO:0038083);	3	Cordyceps0G077710.1;Cordyceps0G083150.1;Cordyceps0G075290.1
Biological Process: peptidyl-tyrosine dephosphorylation (GO:0035335);	13	Cordyceps0G048430.1;Cordyceps0G053870.1;Cordyceps0G069610.1;Cordyceps0G072290.1;Cordyceps0G053470.1;Cordyceps0G095410.1;Cordyceps0G069880.1;Cordyceps0G048150.1;Cordyceps0G006190.1;Cordyceps0G076980.1;Cordyceps0G020810.1;Cordyceps0G027100.1;Cordyceps0G083530.1
Biological Process: peptidyl-tyrosine dephosphorylation involved in activation of protein kinase activity (GO:1901920);	1	Cordyceps0G014980.1
Biological Process: peptidyl-tyrosine phosphorylation (GO:0018108);	4	Cordyceps0G053690.1;Cordyceps0G092000.1;Cordyceps0G087500.1;Cordyceps0G078360.1
Biological Process: peroxisomal long-chain fatty acid import (GO:0015910);	2	Cordyceps0G018180.1;Cordyceps0G074880.1
Biological Process: peroxisome fission (GO:0016559);	6	Cordyceps0G085280.1;Cordyceps0G042630.1;Cordyceps0G044570.1;Cordyceps0G002360.1;Cordyceps0G012110.1;Cordyceps0G075870.1
Biological Process: peroxisome inheritance (GO:0045033);	3	Cordyceps0G093190.1;Cordyceps0G083850.1;Cordyceps0G037260.1
Biological Process: peroxisome organization (GO:0007031);	3	Cordyceps0G060280.1;Cordyceps0G089850.1;Cordyceps0G069370.1
Biological Process: pexophagy (GO:0030242);	5	Cordyceps0G023330.1;Cordyceps0G089300.1;Cordyceps0G040960.1;Cordyceps0G044480.1;Cordyceps0G038810.1
Biological Process: phagosome-lysosome fusion (GO:0090385);	1	Cordyceps0G030620.1
Biological Process: phenol-containing compound metabolic process (GO:0018958);	2	Cordyceps0G057370.1;Cordyceps0G053350.1
Biological Process: phenylalanyl-tRNA aminoacylation (GO:0006432);	2	Cordyceps0G053860.1;Cordyceps0G021340.1
Biological Process: pheromone-dependent signal transduction involved in conjugation with cellular fusion (GO:0000750);	9	Cordyceps0G008970.1;Cordyceps0G045320.1;Cordyceps0G070140.1;Cordyceps0G043160.1;Cordyceps0G008790.1;Cordyceps0G010920.1;Cordyceps0G086080.1;Cordyceps0G069770.1;Cordyceps0G068260.1
Biological Process: phosphate ion transport (GO:0006817);	7	Cordyceps0G004670.1;Cordyceps0G048390.1;Cordyceps0G051300.1;Cordyceps0G013150.1;Cordyceps0G032000.1;Cordyceps0G085090.1;Cordyceps0G073680.1
Biological Process: phosphate-containing compound metabolic process (GO:0006796);	5	Cordyceps0G094990.1;Cordyceps0G037060.1;Cordyceps0G026370.1;Cordyceps0G020600.1;Cordyceps0G073690.1
Biological Process: phosphatidic acid biosynthetic process (GO:0006654);	2	Cordyceps0G037480.1;Cordyceps0G074460.1
Biological Process: phosphatidylcholine biosynthetic process (GO:0006656);	5	Cordyceps0G041440.1;Cordyceps0G081860.1;Cordyceps0G063340.1;Cordyceps0G008680.1;Cordyceps0G084360.1
Biological Process: phosphatidylcholine metabolic process (GO:0046470);	1	Cordyceps0G041820.1
Biological Process: phosphatidylethanolamine biosynthetic process (GO:0006646);	3	Cordyceps0G036790.1;Cordyceps0G071600.1;Cordyceps0G029570.1
Biological Process: phosphatidylinositol biosynthetic process (GO:0006661);	2	Cordyceps0G029300.1;Cordyceps0G084160.1
Biological Process: phosphatidylinositol dephosphorylation (GO:0046856);	7	Cordyceps0G077720.1;Cordyceps0G053870.1;Cordyceps0G050190.1;Cordyceps0G039040.1;Cordyceps0G012830.1;Cordyceps0G033200.1;Cordyceps0G040810.1
Biological Process: phosphatidylinositol metabolic process (GO:0046488);	3	Cordyceps0G037480.1;Cordyceps0G043150.1;Cordyceps0G047080.1
Biological Process: phosphatidylinositol phosphorylation (GO:0046854);	9	Cordyceps0G052710.1;Cordyceps0G062540.1;Cordyceps0G013880.1;Cordyceps0G085520.1;Cordyceps0G045020.1;Cordyceps0G062030.1;Cordyceps0G077810.1;Cordyceps0G043160.1;Cordyceps0G048860.1
Biological Process: phosphatidylinositol-3-phosphate biosynthetic process (GO:0036092);	5	Cordyceps0G040810.1;Cordyceps0G077810.1;Cordyceps0G040960.1;Cordyceps0G012830.1;Cordyceps0G039040.1
Biological Process: phosphatidylinositol-mediated signaling (GO:0048015);	3	Cordyceps0G052710.1;Cordyceps0G013880.1;Cordyceps0G077810.1
Biological Process: phosphatidylserine biosynthetic process (GO:0006659);	1	Cordyceps0G029570.1
Biological Process: phosphatidylserine metabolic process (GO:0006658);	1	Cordyceps0G047080.1
Biological Process: phosphoenolpyruvate transmembrane import into Golgi lumen (GO:1990536);	1	Cordyceps0G053670.1
Biological Process: phospholipid biosynthetic process (GO:0008654);	9	Cordyceps0G056440.1;Cordyceps0G076760.1;Cordyceps0G037220.1;Cordyceps0G066820.1;Cordyceps0G043640.1;Cordyceps0G057090.1;Cordyceps0G060460.1;Cordyceps0G032810.1;Cordyceps0G081900.1
Biological Process: phospholipid catabolic process (GO:0009395);	4	Cordyceps0G091630.1;Cordyceps0G045050.1;Cordyceps0G015090.1;Cordyceps0G045700.1
Biological Process: phospholipid homeostasis (GO:0055091);	1	Cordyceps0G064580.1
Biological Process: phospholipid metabolic process (GO:0006644);	2	Cordyceps0G060140.1;Cordyceps0G046760.1
Biological Process: phospholipid translocation (GO:0045332);	6	Cordyceps0G083030.1;Cordyceps0G095610.1;Cordyceps0G077220.1;Cordyceps0G038210.1;Cordyceps0G031230.1;Cordyceps0G087860.1
Biological Process: phospholipid transport (GO:0015914);	4	Cordyceps0G072300.1;Cordyceps0G082560.1;Cordyceps0G060440.1;Cordyceps0G093660.1
Biological Process: phosphorelay signal transduction system (GO:0000160);	12	Cordyceps0G028090.1;Cordyceps0G033460.1;Cordyceps0G065050.1;Cordyceps0G029920.1;Cordyceps0G027610.1;Cordyceps0G075150.1;Cordyceps0G057740.1;Cordyceps0G012190.1;Cordyceps0G052120.1;Cordyceps0G026200.1;Cordyceps0G086600.1;Cordyceps0G057020.1
Biological Process: phosphorylation (GO:0016310);	153	Cordyceps0G057170.1;Cordyceps0G082540.1;Cordyceps0G032710.1;Cordyceps0G033600.1;Cordyceps0G094290.1;Cordyceps0G060030.1;Cordyceps0G012400.1;Cordyceps0G019550.1;Cordyceps0G073940.1;Cordyceps0G060050.1;Cordyceps0G023750.1;Cordyceps0G030050.1;Cordyceps0G085000.1;Cordyceps0G045970.1;Cordyceps0G033810.1;Cordyceps0G084990.1;Cordyceps0G046270.1;Cordyceps0G094050.1;Cordyceps0G091670.1;Cordyceps0G069410.1…
Biological Process: phosphorylation of RNA polymerase II C-terminal domain (GO:0070816);	11	Cordyceps0G010240.1;Cordyceps0G053570.1;Cordyceps0G010180.1;Cordyceps0G075210.1;Cordyceps0G087240.1;Cordyceps0G064710.1;Cordyceps0G050010.1;Cordyceps0G094760.1;Cordyceps0G053460.1;Cordyceps0G065970.1;Cordyceps0G071730.1
Biological Process: phosphorylation of RNA polymerase II C-terminal domain involved in recruitment of 3'-end processing factors to RNA polymerase II holoenzyme complex (GO:1901921);	1	Cordyceps0G083490.1
Biological Process: phosphorylation of RNA polymerase II C-terminal domain serine 2 residues involved in positive regulation of transcription elongation from RNA polymerase II promoter (GO:1903655);	1	Cordyceps0G083150.1
Biological Process: phosphorylation of RNA polymerase II C-terminal domain serine 5 residues involved in recruitment of mRNA capping enzyme to RNA polymerase II holoenzyme complex (GO:1900018);	1	Cordyceps0G083490.1
Biological Process: phytochelatin 2 import into vacuole (GO:0036246);	2	Cordyceps0G008870.1;Cordyceps0G054160.1
Biological Process: phytochelatin biosynthetic process (GO:0046938);	2	Cordyceps0G003310.1;Cordyceps0G048600.1
Biological Process: piecemeal microautophagy of nucleus (GO:0034727);	19	Cordyceps0G075270.1;Cordyceps0G089300.1;Cordyceps0G029260.1;Cordyceps0G038810.1;Cordyceps0G032010.1;Cordyceps0G008280.1;Cordyceps0G018250.1;Cordyceps0G067190.1;Cordyceps0G040960.1;Cordyceps0G056720.1;Cordyceps0G088670.1;Cordyceps0G010680.1;Cordyceps0G092140.1;Cordyceps0G062460.1;Cordyceps0G002270.1;Cordyceps0G008890.1;Cordyceps0G030620.1;Cordyceps0G016210.1;Cordyceps0G005920.1
Biological Process: plasma membrane fusion involved in cytogamy (GO:0032220);	2	Cordyceps0G053070.1;Cordyceps0G024470.1
Biological Process: plasma membrane lactate transport (GO:0035879);	1	Cordyceps0G062130.1
Biological Process: plasma membrane organization (GO:0007009);	1	Cordyceps0G008860.1
Biological Process: plasma membrane pyruvate transport (GO:0006849);	1	Cordyceps0G062130.1
Biological Process: plasma membrane selenite transport (GO:0097080);	1	Cordyceps0G062130.1
Biological Process: plasmid maintenance (GO:0006276);	2	Cordyceps0G060180.1;Cordyceps0G093030.1
Biological Process: plus-end specific microtubule depolymerization (GO:0070462);	1	Cordyceps0G046320.1
Biological Process: plus-end-directed vesicle transport along microtubule (GO:0072383);	1	Cordyceps0G084920.1
Biological Process: poly(A)+ mRNA export from nucleus (GO:0016973);	14	Cordyceps0G013840.1;Cordyceps0G087240.1;Cordyceps0G089490.1;Cordyceps0G006330.1;Cordyceps0G042380.1;Cordyceps0G020770.1;Cordyceps0G076530.1;Cordyceps0G021430.1;Cordyceps0G028990.1;Cordyceps0G073480.1;Cordyceps0G081720.1;Cordyceps0G057240.1;Cordyceps0G000090.1;Cordyceps0G086260.1
Biological Process: polyadenylation-dependent snoRNA 3'-end processing (GO:0071051);	7	Cordyceps0G014180.1;Cordyceps0G033330.1;Cordyceps0G018330.1;Cordyceps0G081660.1;Cordyceps0G078630.1;Cordyceps0G052580.1;Cordyceps0G030990.1
Biological Process: polyamine homeostasis (GO:0010509);	1	Cordyceps0G022460.1
Biological Process: polyamine metabolic process (GO:0006595);	1	Cordyceps0G037720.1
Biological Process: polyamine transmembrane transport (GO:1902047);	2	Cordyceps0G049450.1;Cordyceps0G022460.1
Biological Process: polynucleotide 3' dephosphorylation (GO:0098506);	1	Cordyceps0G073940.1
Biological Process: polynucleotide 5' dephosphorylation (GO:0098507);	1	Cordyceps0G019520.1
Biological Process: polyphosphate catabolic process (GO:0006798);	2	Cordyceps0G013740.1;Cordyceps0G055210.1
Biological Process: polyphosphate metabolic process (GO:0006797);	2	Cordyceps0G020680.1;Cordyceps0G081170.1
Biological Process: polyprenol catabolic process (GO:0016095);	1	Cordyceps0G091120.1
Biological Process: polysaccharide biosynthetic process (GO:0000271);	2	Cordyceps0G046930.1;Cordyceps0G022790.1
Biological Process: polysaccharide catabolic process (GO:0000272);	12	Cordyceps0G039690.1;Cordyceps0G026560.1;Cordyceps0G055830.1;Cordyceps0G053220.1;Cordyceps0G071460.1;Cordyceps0G038610.1;Cordyceps0G016990.1;Cordyceps0G079200.1;Cordyceps0G061550.1;Cordyceps0G063180.1;Cordyceps0G052160.1;Cordyceps0G041070.1
Biological Process: porphyrin-containing compound biosynthetic process (GO:0006779);	1	Cordyceps0G006160.1
Biological Process: positive regulation of (R)-carnitine transmembrane transport (GO:1902274);	1	Cordyceps0G059230.1
Biological Process: positive regulation of ATP-dependent microtubule motor activity, plus-end-directed (GO:2000582);	1	Cordyceps0G026570.1
Biological Process: positive regulation of ATPase activity (GO:0032781);	9	Cordyceps0G025930.1;Cordyceps0G007400.1;Cordyceps0G064350.1;Cordyceps0G090730.1;Cordyceps0G044220.1;Cordyceps0G092130.1;Cordyceps0G062510.1;Cordyceps0G029210.1;Cordyceps0G069740.1
Biological Process: positive regulation of Arp2/3 complex-mediated actin nucleation (GO:2000601);	2	Cordyceps0G087730.1;Cordyceps0G001910.1
Biological Process: positive regulation of DNA N-glycosylase activity (GO:1902546);	1	Cordyceps0G002140.1
Biological Process: positive regulation of DNA binding (GO:0043388);	1	Cordyceps0G095620.1
Biological Process: positive regulation of DNA repair (GO:0045739);	3	Cordyceps0G015580.1;Cordyceps0G078430.1;Cordyceps0G078420.1
Biological Process: positive regulation of DNA repair by positive regulation of transcription from RNA polymerase II promoter (GO:1900404);	1	Cordyceps0G011770.1
Biological Process: positive regulation of DNA replication initiation (GO:1903468);	1	Cordyceps0G017690.1
Biological Process: positive regulation of DNA replication origin binding (GO:1902597);	1	Cordyceps0G005500.1
Biological Process: positive regulation of DNA-directed DNA polymerase activity (GO:1900264);	1	Cordyceps0G017430.1
Biological Process: positive regulation of DNA-templated transcription, elongation (GO:0032786);	1	Cordyceps0G037460.1
Biological Process: positive regulation of G2/M transition of mitotic cell cycle (GO:0010971);	8	Cordyceps0G078360.1;Cordyceps0G048590.1;Cordyceps0G023890.1;Cordyceps0G006830.1;Cordyceps0G071730.1;Cordyceps0G050010.1;Cordyceps0G001570.1;Cordyceps0G014980.1
Biological Process: positive regulation of GTPase activity (GO:0043547);	49	Cordyceps0G017230.1;Cordyceps0G061810.1;Cordyceps0G064030.1;Cordyceps0G054360.1;Cordyceps0G086080.1;Cordyceps0G078970.1;Cordyceps0G090270.1;Cordyceps0G006950.1;Cordyceps0G013620.1;Cordyceps0G029910.1;Cordyceps0G040700.1;Cordyceps0G051120.1;Cordyceps0G014760.1;Cordyceps0G024470.1;Cordyceps0G075600.1;Cordyceps0G057880.1;Cordyceps0G062850.1;Cordyceps0G044180.1;Cordyceps0G044360.1;Cordyceps0G082910.1…
Biological Process: positive regulation of MAPK cascade (GO:0043410);	1	Cordyceps0G046680.1
Biological Process: positive regulation of N-terminal peptidyl-serine acetylation (GO:1902391);	1	Cordyceps0G036120.1
Biological Process: positive regulation of RNA import into nucleus (GO:0046830);	1	Cordyceps0G010450.1
Biological Process: positive regulation of RNA polymerase II transcriptional preinitiation complex assembly (GO:0045899);	9	Cordyceps0G086020.1;Cordyceps0G048170.1;Cordyceps0G060110.1;Cordyceps0G036280.1;Cordyceps0G060740.1;Cordyceps0G059580.1;Cordyceps0G082630.1;Cordyceps0G021300.1;Cordyceps0G014300.1
Biological Process: positive regulation of RNA splicing (GO:0033120);	1	Cordyceps0G030510.1
Biological Process: positive regulation of SNARE complex assembly (GO:0035543);	2	Cordyceps0G073090.1;Cordyceps0G060450.1
Biological Process: positive regulation of TOR signaling (GO:0032008);	2	Cordyceps0G032000.1;Cordyceps0G046680.1
Biological Process: positive regulation of actin cytoskeleton reorganization (GO:2000251);	2	Cordyceps0G001570.1;Cordyceps0G086790.1
Biological Process: positive regulation of actin filament bundle assembly (GO:0032233);	1	Cordyceps0G001910.1
Biological Process: positive regulation of actin nucleation (GO:0051127);	1	Cordyceps0G027230.1
Biological Process: positive regulation of adenylate cyclase activity (GO:0045762);	1	Cordyceps0G009700.1
Biological Process: positive regulation of arginine biosynthetic process by positive regulation of transcription from RNA polymerase II promoter (GO:1900466);	1	Cordyceps0G077170.1
Biological Process: positive regulation of ascospore formation (GO:0075296);	1	Cordyceps0G077810.1
Biological Process: positive regulation of attachment of mitotic spindle microtubules to kinetochore (GO:1902425);	1	Cordyceps0G020810.1
Biological Process: positive regulation of attachment of spindle microtubules to kinetochore (GO:0051987);	1	Cordyceps0G029020.1
Biological Process: positive regulation of autophagosome maturation (GO:1901098);	1	Cordyceps0G047270.1
Biological Process: positive regulation of autophagy (GO:0010508);	1	Cordyceps0G040920.1
Biological Process: positive regulation of barrier septum assembly (GO:0010973);	1	Cordyceps0G069250.1
Biological Process: positive regulation of bipolar cell growth (GO:0051518);	1	Cordyceps0G014230.1
Biological Process: positive regulation of cAMP biosynthetic process (GO:0030819);	1	Cordyceps0G023910.1
Biological Process: positive regulation of cAMP-dependent protein kinase activity (GO:2000481);	1	Cordyceps0G023910.1
Biological Process: positive regulation of cAMP-mediated signaling (GO:0043950);	1	Cordyceps0G040100.1
Biological Process: positive regulation of calcium ion transport into cytosol (GO:0010524);	2	Cordyceps0G049080.1;Cordyceps0G072130.1
Biological Process: positive regulation of calcium-mediated signaling involved in cellular response to salt stress (GO:1901196);	4	Cordyceps0G087500.1;Cordyceps0G083430.1;Cordyceps0G049080.1;Cordyceps0G072130.1
Biological Process: positive regulation of catalytic activity (GO:0043085);	19	Cordyceps0G047270.1;Cordyceps0G050170.1;Cordyceps0G040100.1;Cordyceps0G094340.1;Cordyceps0G060110.1;Cordyceps0G012680.1;Cordyceps0G062460.1;Cordyceps0G072730.1;Cordyceps0G012660.1;Cordyceps0G063930.1;Cordyceps0G038830.1;Cordyceps0G070100.1;Cordyceps0G039190.1;Cordyceps0G018560.1;Cordyceps0G091290.1;Cordyceps0G021360.1;Cordyceps0G086790.1;Cordyceps0G021480.1;Cordyceps0G036120.1
Biological Process: positive regulation of cell cycle (GO:0045787);	1	Cordyceps0G030510.1
Biological Process: positive regulation of cell-substrate adhesion (GO:0010811);	2	Cordyceps0G084170.1;Cordyceps0G028200.1
Biological Process: positive regulation of cellular carbohydrate metabolic process (GO:0010676);	1	Cordyceps0G037440.1
Biological Process: positive regulation of cellular response to amino acid starvation (GO:1903833);	1	Cordyceps0G060770.1
Biological Process: positive regulation of chromatin silencing at rDNA (GO:2000749);	1	Cordyceps0G059580.1
Biological Process: positive regulation of conjugation with cellular fusion (GO:0031139);	5	Cordyceps0G036390.1;Cordyceps0G076740.1;Cordyceps0G005350.1;Cordyceps0G010920.1;Cordyceps0G028940.1
Biological Process: positive regulation of cyclin-dependent protein kinase activity (GO:1904031);	1	Cordyceps0G054820.1
Biological Process: positive regulation of cyclin-dependent protein serine/threonine kinase activity (GO:0045737);	1	Cordyceps0G021730.1
Biological Process: positive regulation of cyclin-dependent protein serine/threonine kinase activity involved in G2/M transition of mitotic cell cycle (GO:0031662);	1	Cordyceps0G014980.1
Biological Process: positive regulation of double-strand break repair via nonhomologous end joining (GO:2001034);	1	Cordyceps0G024220.1
Biological Process: positive regulation of endocytosis (GO:0045807);	2	Cordyceps0G084200.1;Cordyceps0G091460.1
Biological Process: positive regulation of endopeptidase activity (GO:0010950);	2	Cordyceps0G076090.1;Cordyceps0G012740.1
Biological Process: positive regulation of ergosterol biosynthetic process (GO:0070452);	1	Cordyceps0G083720.1
Biological Process: positive regulation of ergosterol biosynthetic process by positive regulation of transcription from RNA polymerase II promoter (GO:0035961);	1	Cordyceps0G063440.1
Biological Process: positive regulation of exit from mitosis (GO:0031536);	1	Cordyceps0G020810.1
Biological Process: positive regulation of exocytosis (GO:0045921);	3	Cordyceps0G068030.1;Cordyceps0G008970.1;Cordyceps0G045180.1
Biological Process: positive regulation of fatty acid biosynthetic process (GO:0045723);	1	Cordyceps0G009450.1
Biological Process: positive regulation of filamentous growth of a population of unicellular organisms in response to starvation (GO:1900436);	1	Cordyceps0G086190.1
Biological Process: positive regulation of formin-nucleated actin cable assembly (GO:0090338);	4	Cordyceps0G007500.1;Cordyceps0G068030.1;Cordyceps0G086790.1;Cordyceps0G024470.1
Biological Process: positive regulation of gamma-aminobutyric acid catabolic process (GO:1901717);	1	Cordyceps0G062620.1
Biological Process: positive regulation of gluconate transmembrane transport (GO:0035432);	1	Cordyceps0G060470.1
Biological Process: positive regulation of gluconeogenesis (GO:0045722);	2	Cordyceps0G069370.1;Cordyceps0G086190.1
Biological Process: positive regulation of gluconeogenesis by positive regulation of transcription from RNA polymerase II promoter (GO:0035948);	2	Cordyceps0G050970.1;Cordyceps0G069050.1
Biological Process: positive regulation of growth rate (GO:0040010);	1	Cordyceps0G014190.1
Biological Process: positive regulation of histone H2B ubiquitination (GO:2001168);	1	Cordyceps0G008890.1
Biological Process: positive regulation of histone H3-K36 trimethylation (GO:2001255);	3	Cordyceps0G093260.1;Cordyceps0G087390.1;Cordyceps0G005540.1
Biological Process: positive regulation of histone H3-K9 methylation (GO:0051574);	1	Cordyceps0G051820.1
Biological Process: positive regulation of histone acetylation (GO:0035066);	4	Cordyceps0G034720.1;Cordyceps0G017210.1;Cordyceps0G083680.1;Cordyceps0G055660.1
Biological Process: positive regulation of hydrolase activity (GO:0051345);	1	Cordyceps0G029190.1
Biological Process: positive regulation of hydroxymethylglutaryl-CoA reductase (NADPH) activity (GO:1900490);	1	Cordyceps0G067840.1
Biological Process: positive regulation of induction of conjugation with cellular fusion (GO:1900237);	1	Cordyceps0G060200.1
Biological Process: positive regulation of inositol biosynthetic process by positive regulation of transcription from RNA polymerase II promoter (GO:1900375);	2	Cordyceps0G089170.1;Cordyceps0G054140.1
Biological Process: positive regulation of invasive growth in response to glucose limitation (GO:2000219);	1	Cordyceps0G007410.1
Biological Process: positive regulation of isopentenyl diphosphate biosynthetic process, mevalonate pathway (GO:1900486);	1	Cordyceps0G067840.1
Biological Process: positive regulation of kinase activity (GO:0033674);	3	Cordyceps0G075950.1;Cordyceps0G029300.1;Cordyceps0G036430.1
Biological Process: positive regulation of leucine biosynthetic process (GO:2001278);	1	Cordyceps0G052920.1
Biological Process: positive regulation of mRNA splicing, via spliceosome (GO:0048026);	1	Cordyceps0G079350.1
Biological Process: positive regulation of macroautophagy (GO:0016239);	6	Cordyceps0G042620.1;Cordyceps0G085070.1;Cordyceps0G083190.1;Cordyceps0G038750.1;Cordyceps0G014250.1;Cordyceps0G060150.1
Biological Process: positive regulation of maintenance of mitotic sister chromatid cohesion (GO:0034184);	1	Cordyceps0G044160.1
Biological Process: positive regulation of mating type switching (GO:0031496);	2	Cordyceps0G045210.1;Cordyceps0G018210.1
Biological Process: positive regulation of mating-type specific transcription from RNA polymerase II promoter (GO:0001197);	1	Cordyceps0G077170.1
Biological Process: positive regulation of meiosis I (GO:0060903);	1	Cordyceps0G062450.1
Biological Process: positive regulation of meiotic DNA double-strand break formation (GO:1903343);	1	Cordyceps0G028630.1
Biological Process: positive regulation of meiotic cell cycle (GO:0051446);	2	Cordyceps0G064710.1;Cordyceps0G052480.1
Biological Process: positive regulation of meiotic nuclear division (GO:0045836);	1	Cordyceps0G014980.1
Biological Process: positive regulation of microtubule polymerization (GO:0031116);	3	Cordyceps0G083830.1;Cordyceps0G029020.1;Cordyceps0G092130.1
Biological Process: positive regulation of mitochondrial fission (GO:0090141);	1	Cordyceps0G044570.1
Biological Process: positive regulation of mitochondrial fusion (GO:0010636);	1	Cordyceps0G084360.1
Biological Process: positive regulation of mitochondrial translation (GO:0070131);	2	Cordyceps0G090970.1;Cordyceps0G091170.1
Biological Process: positive regulation of mitochondrial translation in response to stress (GO:0010892);	1	Cordyceps0G017860.1
Biological Process: positive regulation of mitotic DNA damage checkpoint (GO:1904291);	2	Cordyceps0G078430.1;Cordyceps0G078420.1
Biological Process: positive regulation of mitotic cell cycle (GO:0045931);	2	Cordyceps0G064710.1;Cordyceps0G009070.1
Biological Process: positive regulation of mitotic chromosome condensation (GO:1903380);	1	Cordyceps0G006830.1
Biological Process: positive regulation of mitotic metaphase/anaphase transition (GO:0045842);	7	Cordyceps0G026060.1;Cordyceps0G018560.1;Cordyceps0G053930.1;Cordyceps0G052760.1;Cordyceps0G028940.1;Cordyceps0G076320.1;Cordyceps0G039800.1
Biological Process: positive regulation of mitotic nuclear division (GO:0045840);	1	Cordyceps0G074520.1
Biological Process: positive regulation of mitotic recombination (GO:0045951);	1	Cordyceps0G053460.1
Biological Process: positive regulation of mitotic spindle elongation (GO:1902846);	1	Cordyceps0G078990.1
Biological Process: positive regulation of monopolar cell growth (GO:0051515);	4	Cordyceps0G079940.1;Cordyceps0G010540.1;Cordyceps0G047580.1;Cordyceps0G001410.1
Biological Process: positive regulation of nuclear cell cycle DNA replication (GO:0010571);	1	Cordyceps0G064710.1
Biological Process: positive regulation of nuclear migration during mitotic telophase (GO:1902854);	1	Cordyceps0G078990.1
Biological Process: positive regulation of nuclear-transcribed mRNA catabolic process, deadenylation-dependent decay (GO:1900153);	1	Cordyceps0G008840.1
Biological Process: positive regulation of nuclear-transcribed mRNA poly(A) tail shortening (GO:0060213);	1	Cordyceps0G014580.1
Biological Process: positive regulation of peptidase activity (GO:0010952);	1	Cordyceps0G045530.1
Biological Process: positive regulation of phosphate metabolic process (GO:0045937);	1	Cordyceps0G095620.1
Biological Process: positive regulation of phosphatidylcholine biosynthetic process (GO:2001247);	1	Cordyceps0G072300.1
Biological Process: positive regulation of phosphatidylcholine biosynthetic process by positive regulation of transcription from RNA polymerase II promoter (GO:1900472);	1	Cordyceps0G089170.1
Biological Process: positive regulation of phosphatidylinositol biosynthetic process (GO:0010513);	1	Cordyceps0G075950.1
Biological Process: positive regulation of phosphatidylserine biosynthetic process by positive regulation of transcription from RNA polymerase II promoter (GO:1900525);	1	Cordyceps0G089170.1
Biological Process: positive regulation of phospholipid biosynthetic process by positive regulation of transcription from RNA polymerase II promoter (GO:1900413);	1	Cordyceps0G063440.1
Biological Process: positive regulation of phosphorylation (GO:0042327);	1	Cordyceps0G040100.1
Biological Process: positive regulation of phosphorylation of RNA polymerase II C-terminal domain serine 2 residues (GO:2001165);	3	Cordyceps0G005540.1;Cordyceps0G093260.1;Cordyceps0G087390.1
Biological Process: positive regulation of polyamine transmembrane transport (GO:1902269);	1	Cordyceps0G059230.1
Biological Process: positive regulation of proline catabolic process to glutamate (GO:2001158);	1	Cordyceps0G046780.1
Biological Process: positive regulation of proteasomal protein catabolic process (GO:1901800);	1	Cordyceps0G015780.1
Biological Process: positive regulation of proteasomal ubiquitin-dependent protein catabolic process (GO:0032436);	1	Cordyceps0G053390.1
Biological Process: positive regulation of protein autophosphorylation (GO:0031954);	2	Cordyceps0G036390.1;Cordyceps0G001570.1
Biological Process: positive regulation of protein catabolic process (GO:0045732);	2	Cordyceps0G026060.1;Cordyceps0G021300.1
Biological Process: positive regulation of protein dephosphorylation (GO:0035307);	2	Cordyceps0G091050.1;Cordyceps0G059580.1
Biological Process: positive regulation of protein export from nucleus (GO:0046827);	2	Cordyceps0G009700.1;Cordyceps0G045420.1
Biological Process: positive regulation of protein import into nucleus (GO:0042307);	1	Cordyceps0G000100.1
Biological Process: positive regulation of protein kinase C signaling (GO:0090037);	1	Cordyceps0G091460.1
Biological Process: positive regulation of protein kinase activity (GO:0045860);	2	Cordyceps0G023890.1;Cordyceps0G081410.1
Biological Process: positive regulation of protein localization to nucleus (GO:1900182);	4	Cordyceps0G014520.1;Cordyceps0G064160.1;Cordyceps0G008890.1;Cordyceps0G019520.1
Biological Process: positive regulation of protein processing (GO:0010954);	1	Cordyceps0G084360.1
Biological Process: positive regulation of protein serine/threonine kinase activity (GO:0071902);	2	Cordyceps0G069370.1;Cordyceps0G062450.1
Biological Process: positive regulation of receptor internalization (GO:0002092);	1	Cordyceps0G093600.1
Biological Process: positive regulation of receptor-mediated endocytosis (GO:0048260);	1	Cordyceps0G009450.1
Biological Process: positive regulation of reciprocal meiotic recombination (GO:0010845);	1	Cordyceps0G063130.1
Biological Process: positive regulation of recombination hotspot binding (GO:1903643);	1	Cordyceps0G023890.1
Biological Process: positive regulation of ribosomal protein gene transcription from RNA polymerase II promoter (GO:0060963);	2	Cordyceps0G020330.1;Cordyceps0G026040.1
Biological Process: positive regulation of septation initiation signaling (GO:0031031);	2	Cordyceps0G007440.1;Cordyceps0G020810.1
Biological Process: positive regulation of sequence-specific DNA binding transcription factor activity (GO:0051091);	2	Cordyceps0G048170.1;Cordyceps0G078190.1
Biological Process: positive regulation of signal transduction (GO:0009967);	1	Cordyceps0G006600.1
Biological Process: positive regulation of spindle checkpoint (GO:0090232);	1	Cordyceps0G093400.1
Biological Process: positive regulation of spindle pole body separation (GO:0010696);	2	Cordyceps0G012680.1;Cordyceps0G064710.1
Biological Process: positive regulation of stress-activated MAPK cascade (GO:0032874);	2	Cordyceps0G016500.1;Cordyceps0G011780.1
Biological Process: positive regulation of sulfate assimilation by positive regulation of transcription from RNA polymerase II promoter (GO:1900478);	1	Cordyceps0G054140.1
Biological Process: positive regulation of telomere maintenance via telomerase (GO:0032212);	1	Cordyceps0G073460.1
Biological Process: positive regulation of termination of RNA polymerase II transcription (GO:1904595);	1	Cordyceps0G056260.1
Biological Process: positive regulation of transcription by galactose (GO:0000411);	2	Cordyceps0G010810.1;Cordyceps0G078960.1
Biological Process: positive regulation of transcription elongation from RNA polymerase I promoter (GO:2001209);	5	Cordyceps0G093260.1;Cordyceps0G087390.1;Cordyceps0G083290.1;Cordyceps0G005540.1;Cordyceps0G019190.1
Biological Process: positive regulation of transcription elongation from RNA polymerase II promoter (GO:0032968);	21	Cordyceps0G044480.1;Cordyceps0G019190.1;Cordyceps0G075820.1;Cordyceps0G083290.1;Cordyceps0G038750.1;Cordyceps0G038390.1;Cordyceps0G075630.1;Cordyceps0G048170.1;Cordyceps0G086260.1;Cordyceps0G013520.1;Cordyceps0G054120.1;Cordyceps0G064760.1;Cordyceps0G011970.1;Cordyceps0G005540.1;Cordyceps0G087390.1;Cordyceps0G019520.1;Cordyceps0G083830.1;Cordyceps0G017210.1;Cordyceps0G075860.1;Cordyceps0G014300.1…
Biological Process: positive regulation of transcription factor import into nucleus (GO:0042993);	1	Cordyceps0G048590.1
Biological Process: positive regulation of transcription factor import into nucleus in response to oxidative stress (GO:0036283);	2	Cordyceps0G023890.1;Cordyceps0G078360.1
Biological Process: positive regulation of transcription from RNA polymerase I promoter (GO:0045943);	5	Cordyceps0G020330.1;Cordyceps0G024770.1;Cordyceps0G005960.1;Cordyceps0G087000.1;Cordyceps0G043350.1
Biological Process: positive regulation of transcription from RNA polymerase II promoter (GO:0045944);	35	Cordyceps0G064710.1;Cordyceps0G085990.1;Cordyceps0G095620.1;Cordyceps0G060200.1;Cordyceps0G027800.1;Cordyceps0G009380.1;Cordyceps0G046780.1;Cordyceps0G011350.1;Cordyceps0G015740.1;Cordyceps0G090600.1;Cordyceps0G062620.1;Cordyceps0G012580.1;Cordyceps0G030110.1;Cordyceps0G081720.1;Cordyceps0G083180.1;Cordyceps0G071770.1;Cordyceps0G083450.1;Cordyceps0G054520.1;Cordyceps0G060770.1;Cordyceps0G046720.1…
Biological Process: positive regulation of transcription from RNA polymerase II promoter by a nonfermentable carbon source (GO:0061414);	2	Cordyceps0G069050.1;Cordyceps0G050970.1
Biological Process: positive regulation of transcription from RNA polymerase II promoter by galactose (GO:0000435);	1	Cordyceps0G071730.1
Biological Process: positive regulation of transcription from RNA polymerase II promoter by glucose (GO:0000432);	1	Cordyceps0G090620.1
Biological Process: positive regulation of transcription from RNA polymerase II promoter by pheromones (GO:0007329);	1	Cordyceps0G067010.1
Biological Process: positive regulation of transcription from RNA polymerase II promoter in response to amino acid starvation (GO:0061412);	1	Cordyceps0G018210.1
Biological Process: positive regulation of transcription from RNA polymerase II promoter in response to heat stress (GO:0061408);	8	Cordyceps0G066880.1;Cordyceps0G007410.1;Cordyceps0G089170.1;Cordyceps0G043700.1;Cordyceps0G052720.1;Cordyceps0G042620.1;Cordyceps0G068960.1;Cordyceps0G063130.1
Biological Process: positive regulation of transcription from RNA polymerase II promoter in response to hypoxia (GO:0061419);	1	Cordyceps0G063440.1
Biological Process: positive regulation of transcription from RNA polymerase II promoter in response to increased salt (GO:0061404);	1	Cordyceps0G068960.1
Biological Process: positive regulation of transcription from RNA polymerase II promoter in response to maltose (GO:1904765);	1	Cordyceps0G081300.1
Biological Process: positive regulation of transcription from RNA polymerase II promoter in response to menadione (GO:0036252);	1	Cordyceps0G068960.1
Biological Process: positive regulation of transcription from RNA polymerase II promoter in response to osmotic stress (GO:0061393);	1	Cordyceps0G081300.1
Biological Process: positive regulation of transcription from RNA polymerase II promoter in response to oxidative stress (GO:0036091);	2	Cordyceps0G068960.1;Cordyceps0G023890.1
Biological Process: positive regulation of transcription from RNA polymerase II promoter in response to stress (GO:0036003);	1	Cordyceps0G053390.1
Biological Process: positive regulation of transcription from RNA polymerase II promoter involved in meiotic cell cycle (GO:0010673);	1	Cordyceps0G010810.1
Biological Process: positive regulation of transcription from RNA polymerase II promoter involved in unfolded protein response (GO:0006990);	1	Cordyceps0G001160.1
Biological Process: positive regulation of transcription from RNA polymerase III promoter (GO:0045945);	1	Cordyceps0G020330.1
Biological Process: positive regulation of transcription initiation from RNA polymerase II promoter (GO:0060261);	1	Cordyceps0G016280.1
Biological Process: positive regulation of transcription involved in G1/S transition of mitotic cell cycle (GO:0071931);	2	Cordyceps0G063130.1;Cordyceps0G086260.1
Biological Process: positive regulation of transcription involved in G2/M transition of mitotic cell cycle (GO:0090282);	1	Cordyceps0G077170.1
Biological Process: positive regulation of transcription regulatory region DNA binding (GO:2000679);	1	Cordyceps0G083020.1
Biological Process: positive regulation of transcription, DNA-templated (GO:0045893);	5	Cordyceps0G075600.1;Cordyceps0G066310.1;Cordyceps0G090940.1;Cordyceps0G043990.1;Cordyceps0G062950.1
Biological Process: positive regulation of translation (GO:0045727);	2	Cordyceps0G011000.1;Cordyceps0G011540.1
Biological Process: positive regulation of translation in response to stress (GO:0032056);	1	Cordyceps0G036250.1
Biological Process: positive regulation of translational elongation (GO:0045901);	3	Cordyceps0G044890.1;Cordyceps0G077670.1;Cordyceps0G044880.1
Biological Process: positive regulation of translational fidelity (GO:0045903);	2	Cordyceps0G022320.1;Cordyceps0G027460.1
Biological Process: positive regulation of translational initiation (GO:0045948);	2	Cordyceps0G013610.1;Cordyceps0G014580.1
Biological Process: positive regulation of translational termination (GO:0045905);	3	Cordyceps0G077670.1;Cordyceps0G044880.1;Cordyceps0G044890.1
Biological Process: positive regulation of triglyceride catabolic process (GO:0010898);	1	Cordyceps0G064710.1
Biological Process: positive regulation of ubiquitin-protein transferase activity (GO:0051443);	1	Cordyceps0G070440.1
Biological Process: positive regulation of urea catabolic process (GO:1901714);	1	Cordyceps0G062620.1
Biological Process: positive regulation of vacuole fusion, non-autophagic (GO:0061191);	2	Cordyceps0G047270.1;Cordyceps0G030620.1
Biological Process: positive regulation of vesicle fusion (GO:0031340);	1	Cordyceps0G052350.1
Biological Process: post-Golgi vesicle-mediated transport (GO:0006892);	3	Cordyceps0G082150.1;Cordyceps0G024040.1;Cordyceps0G087860.1
Biological Process: post-chaperonin tubulin folding pathway (GO:0007023);	4	Cordyceps0G018420.1;Cordyceps0G044360.1;Cordyceps0G007580.1;Cordyceps0G021090.1
Biological Process: postreplication repair (GO:0006301);	6	Cordyceps0G020710.1;Cordyceps0G078070.1;Cordyceps0G063460.1;Cordyceps0G090630.1;Cordyceps0G010610.1;Cordyceps0G063410.1
Biological Process: posttranscriptional gene silencing by RNA (GO:0035194);	1	Cordyceps0G078210.1
Biological Process: posttranscriptional tethering of RNA polymerase II gene DNA at nuclear periphery (GO:0000973);	4	Cordyceps0G025770.1;Cordyceps0G081720.1;Cordyceps0G057240.1;Cordyceps0G018330.1
Biological Process: posttranslational protein targeting to membrane (GO:0006620);	4	Cordyceps0G035620.1;Cordyceps0G078090.1;Cordyceps0G031150.1;Cordyceps0G086080.1
Biological Process: posttranslational protein targeting to membrane, translocation (GO:0031204);	4	Cordyceps0G014260.1;Cordyceps0G014510.1;Cordyceps0G068500.1;Cordyceps0G025090.1
Biological Process: potassium ion export across plasma membrane (GO:0097623);	1	Cordyceps0G070330.1
Biological Process: potassium ion homeostasis (GO:0055075);	1	Cordyceps0G030690.1
Biological Process: potassium ion transmembrane transport (GO:0071805);	10	Cordyceps0G075620.1;Cordyceps0G017140.1;Cordyceps0G017160.1;Cordyceps0G087230.1;Cordyceps0G048180.1;Cordyceps0G068420.1;Cordyceps0G052560.1;Cordyceps0G017150.1;Cordyceps0G068760.1;Cordyceps0G061890.1
Biological Process: pre-mRNA catabolic process (GO:1990261);	1	Cordyceps0G094960.1
Biological Process: pre-replicative complex assembly involved in nuclear cell cycle DNA replication (GO:0006267);	11	Cordyceps0G011950.1;Cordyceps0G017690.1;Cordyceps0G038710.1;Cordyceps0G009150.1;Cordyceps0G040160.1;Cordyceps0G076260.1;Cordyceps0G053660.1;Cordyceps0G005500.1;Cordyceps0G011030.1;Cordyceps0G065310.1;Cordyceps0G045170.1
Biological Process: premeiotic DNA replication (GO:0006279);	6	Cordyceps0G062450.1;Cordyceps0G028630.1;Cordyceps0G002080.1;Cordyceps0G023460.1;Cordyceps0G080760.1;Cordyceps0G053730.1
Biological Process: prenylcysteine catabolic process (GO:0030328);	1	Cordyceps0G018370.1
Biological Process: primary cell septum disassembly (GO:0030994);	1	Cordyceps0G078150.1
Biological Process: primary metabolic process (GO:0044238);	23	Cordyceps0G094990.1;Cordyceps0G041920.1;Cordyceps0G054970.1;Cordyceps0G078880.1;Cordyceps0G015680.1;Cordyceps0G046480.1;Cordyceps0G006780.1;Cordyceps0G015150.1;Cordyceps0G091690.1;Cordyceps0G020910.1;Cordyceps0G067320.1;Cordyceps0G032560.1;Cordyceps0G081770.1;Cordyceps0G009880.1;Cordyceps0G026770.1;Cordyceps0G094050.1;Cordyceps0G011550.1;Cordyceps0G058380.1;Cordyceps0G077680.1;Cordyceps0G084740.1…
Biological Process: production of siRNA involved in RNA interference (GO:0030422);	1	Cordyceps0G056260.1
Biological Process: production of siRNA involved in chromatin silencing by small RNA (GO:0070919);	2	Cordyceps0G076890.1;Cordyceps0G017190.1
Biological Process: proline biosynthetic process (GO:0006561);	3	Cordyceps0G013390.1;Cordyceps0G093380.1;Cordyceps0G080750.1
Biological Process: proline catabolic process (GO:0006562);	1	Cordyceps0G027400.1
Biological Process: proline catabolic process to glutamate (GO:0010133);	1	Cordyceps0G046260.1
Biological Process: proline transmembrane transport (GO:0035524);	1	Cordyceps0G006540.1
Biological Process: proline transport (GO:0015824);	1	Cordyceps0G042350.1
Biological Process: prolyl-tRNA aminoacylation (GO:0006433);	3	Cordyceps0G011980.1;Cordyceps0G005170.1;Cordyceps0G011970.1
Biological Process: promoter clearance from RNA polymerase II promoter (GO:0001111);	3	Cordyceps0G087240.1;Cordyceps0G013370.1;Cordyceps0G038830.1
Biological Process: propionate catabolic process, 2-methylcitrate cycle (GO:0019629);	3	Cordyceps0G061930.1;Cordyceps0G003820.1;Cordyceps0G061680.1
Biological Process: proteasomal protein catabolic process (GO:0010498);	1	Cordyceps0G075630.1
Biological Process: proteasomal ubiquitin-independent protein catabolic process (GO:0010499);	16	Cordyceps0G037670.1;Cordyceps0G091550.1;Cordyceps0G089480.1;Cordyceps0G031380.1;Cordyceps0G054670.1;Cordyceps0G076090.1;Cordyceps0G045530.1;Cordyceps0G014730.1;Cordyceps0G012740.1;Cordyceps0G087260.1;Cordyceps0G014320.1;Cordyceps0G013870.1;Cordyceps0G025260.1;Cordyceps0G088580.1;Cordyceps0G014960.1;Cordyceps0G046750.1
Biological Process: proteasome assembly (GO:0043248);	9	Cordyceps0G017060.1;Cordyceps0G019510.1;Cordyceps0G045530.1;Cordyceps0G084430.1;Cordyceps0G079360.1;Cordyceps0G004830.1;Cordyceps0G014320.1;Cordyceps0G029060.1;Cordyceps0G041040.1
Biological Process: proteasome core complex assembly (GO:0080129);	2	Cordyceps0G046750.1;Cordyceps0G088580.1
Biological Process: proteasome core complex import into nucleus (GO:1990236);	1	Cordyceps0G045530.1
Biological Process: proteasome localization (GO:0031144);	1	Cordyceps0G037040.1
Biological Process: proteasome regulatory particle assembly (GO:0070682);	8	Cordyceps0G021420.1;Cordyceps0G014300.1;Cordyceps0G021300.1;Cordyceps0G011930.1;Cordyceps0G082630.1;Cordyceps0G036280.1;Cordyceps0G015780.1;Cordyceps0G048170.1
Biological Process: proteasome storage granule assembly (GO:1902906);	1	Cordyceps0G067370.1
Biological Process: proteasome-mediated ubiquitin-dependent protein catabolic process (GO:0043161);	25	Cordyceps0G089480.1;Cordyceps0G042630.1;Cordyceps0G042170.1;Cordyceps0G091550.1;Cordyceps0G037670.1;Cordyceps0G014730.1;Cordyceps0G061200.1;Cordyceps0G076090.1;Cordyceps0G079260.1;Cordyceps0G054670.1;Cordyceps0G031380.1;Cordyceps0G005430.1;Cordyceps0G064860.1;Cordyceps0G065070.1;Cordyceps0G062480.1;Cordyceps0G014320.1;Cordyceps0G087260.1;Cordyceps0G048170.1;Cordyceps0G012740.1;Cordyceps0G046750.1…
Biological Process: protein ADP-ribosylation (GO:0006471);	1	Cordyceps0G032210.1
Biological Process: protein N-linked glycosylation (GO:0006487);	17	Cordyceps0G088560.1;Cordyceps0G085030.1;Cordyceps0G091570.1;Cordyceps0G009810.1;Cordyceps0G035090.1;Cordyceps0G022160.1;Cordyceps0G008920.1;Cordyceps0G043620.1;Cordyceps0G005660.1;Cordyceps0G039010.1;Cordyceps0G049250.1;Cordyceps0G022220.1;Cordyceps0G020580.1;Cordyceps0G031330.1;Cordyceps0G028050.1;Cordyceps0G047920.1;Cordyceps0G044340.1
Biological Process: protein N-linked glycosylation via asparagine (GO:0018279);	1	Cordyceps0G010110.1
Biological Process: protein O-linked glycosylation (GO:0006493);	2	Cordyceps0G019890.1;Cordyceps0G035090.1
Biological Process: protein O-linked mannosylation (GO:0035269);	2	Cordyceps0G051660.1;Cordyceps0G001760.1
Biological Process: protein acetylation (GO:0006473);	1	Cordyceps0G021070.1
Biological Process: protein adenylylation (GO:0018117);	1	Cordyceps0G079610.1
Biological Process: protein arginylation (GO:0016598);	1	Cordyceps0G095000.1
Biological Process: protein autophosphorylation (GO:0046777);	5	Cordyceps0G013490.1;Cordyceps0G092000.1;Cordyceps0G008280.1;Cordyceps0G035190.1;Cordyceps0G078360.1
Biological Process: protein autoprocessing (GO:0016540);	1	Cordyceps0G036790.1
Biological Process: protein autoubiquitination (GO:0051865);	4	Cordyceps0G022230.1;Cordyceps0G030460.1;Cordyceps0G016470.1;Cordyceps0G009450.1
Biological Process: protein biotinylation (GO:0009305);	1	Cordyceps0G066220.1
Biological Process: protein catabolic process (GO:0030163);	3	Cordyceps0G026330.1;Cordyceps0G014280.1;Cordyceps0G054950.1
Biological Process: protein catabolic process in the vacuole (GO:0007039);	4	Cordyceps0G003310.1;Cordyceps0G048600.1;Cordyceps0G012950.1;Cordyceps0G074350.1
Biological Process: protein citrullination (GO:0018101);	4	Cordyceps0G050270.1;Cordyceps0G056030.1;Cordyceps0G058910.1;Cordyceps0G035020.1
Biological Process: protein complex assembly (GO:0006461);	11	Cordyceps0G039520.1;Cordyceps0G074730.1;Cordyceps0G065720.1;Cordyceps0G008450.1;Cordyceps0G011840.1;Cordyceps0G078080.1;Cordyceps0G052780.1;Cordyceps0G094960.1;Cordyceps0G031960.1;Cordyceps0G078090.1;Cordyceps0G094620.1
Biological Process: protein complex localization (GO:0031503);	1	Cordyceps0G015780.1
Biological Process: protein complex oligomerization (GO:0035786);	2	Cordyceps0G089400.1;Cordyceps0G026090.1
Biological Process: protein deacylation (GO:0035601);	1	Cordyceps0G074290.1
Biological Process: protein deglycosylation (GO:0006517);	3	Cordyceps0G043340.1;Cordyceps0G088140.1;Cordyceps0G088130.1
Biological Process: protein deglycosylation involved in glycoprotein catabolic process (GO:0035977);	1	Cordyceps0G028050.1
Biological Process: protein demethylation (GO:0006482);	1	Cordyceps0G031810.1
Biological Process: protein denaturation involved in proteasomal ubiquitin-dependent protein catabolic process (GO:1902376);	1	Cordyceps0G021550.1
Biological Process: protein depalmitoylation (GO:0002084);	1	Cordyceps0G054960.1
Biological Process: protein dephosphorylation (GO:0006470);	22	Cordyceps0G008640.1;Cordyceps0G034700.1;Cordyceps0G075410.1;Cordyceps0G069600.1;Cordyceps0G026150.1;Cordyceps0G019070.1;Cordyceps0G083270.1;Cordyceps0G024710.1;Cordyceps0G074260.1;Cordyceps0G081500.1;Cordyceps0G047270.1;Cordyceps0G034690.1;Cordyceps0G092800.1;Cordyceps0G007790.1;Cordyceps0G023230.1;Cordyceps0G039950.1;Cordyceps0G090660.1;Cordyceps0G063930.1;Cordyceps0G024220.1;Cordyceps0G067840.1…
Biological Process: protein destabilization (GO:0031648);	1	Cordyceps0G071730.1
Biological Process: protein deubiquitination (GO:0016579);	18	Cordyceps0G044730.1;Cordyceps0G081390.1;Cordyceps0G068610.1;Cordyceps0G042630.1;Cordyceps0G076230.1;Cordyceps0G013140.1;Cordyceps0G080470.1;Cordyceps0G089310.1;Cordyceps0G057790.1;Cordyceps0G061200.1;Cordyceps0G009120.1;Cordyceps0G039970.1;Cordyceps0G082810.1;Cordyceps0G084370.1;Cordyceps0G038400.1;Cordyceps0G093100.1;Cordyceps0G076240.1;Cordyceps0G002510.1
Biological Process: protein exit from endoplasmic reticulum (GO:0032527);	2	Cordyceps0G037260.1;Cordyceps0G084170.1
Biological Process: protein export from nucleus (GO:0006611);	6	Cordyceps0G040200.1;Cordyceps0G074490.1;Cordyceps0G085250.1;Cordyceps0G000080.1;Cordyceps0G029490.1;Cordyceps0G089490.1
Biological Process: protein farnesylation (GO:0018343);	2	Cordyceps0G068660.1;Cordyceps0G021270.1
Biological Process: protein folding (GO:0006457);	53	Cordyceps0G071110.1;Cordyceps0G013670.1;Cordyceps0G011980.1;Cordyceps0G062510.1;Cordyceps0G020470.1;Cordyceps0G060840.1;Cordyceps0G031620.1;Cordyceps0G015010.1;Cordyceps0G046600.1;Cordyceps0G009840.1;Cordyceps0G038390.1;Cordyceps0G069740.1;Cordyceps0G052290.1;Cordyceps0G033340.1;Cordyceps0G007190.1;Cordyceps0G004540.1;Cordyceps0G052280.1;Cordyceps0G011970.1;Cordyceps0G087970.1;Cordyceps0G042510.1…
Biological Process: protein folding in endoplasmic reticulum (GO:0034975);	5	Cordyceps0G083550.1;Cordyceps0G045730.1;Cordyceps0G057890.1;Cordyceps0G052910.1;Cordyceps0G008420.1
Biological Process: protein geranylgeranylation (GO:0018344);	2	Cordyceps0G053210.1;Cordyceps0G086510.1
Biological Process: protein glycosylation (GO:0006486);	15	Cordyceps0G003920.1;Cordyceps0G084630.1;Cordyceps0G072040.1;Cordyceps0G023750.1;Cordyceps0G038440.1;Cordyceps0G008040.1;Cordyceps0G031320.1;Cordyceps0G089820.1;Cordyceps0G020650.1;Cordyceps0G094850.1;Cordyceps0G005090.1;Cordyceps0G087280.1;Cordyceps0G013000.1;Cordyceps0G007920.1;Cordyceps0G028910.1
Biological Process: protein homooligomerization (GO:0051260);	6	Cordyceps0G089380.1;Cordyceps0G029260.1;Cordyceps0G010920.1;Cordyceps0G038380.1;Cordyceps0G075030.1;Cordyceps0G012110.1
Biological Process: protein homotetramerization (GO:0051289);	1	Cordyceps0G033280.1
Biological Process: protein import into mitochondrial inner membrane (GO:0045039);	4	Cordyceps0G032670.1;Cordyceps0G091210.1;Cordyceps0G008710.1;Cordyceps0G042190.1
Biological Process: protein import into mitochondrial intermembrane space (GO:0045041);	4	Cordyceps0G005750.1;Cordyceps0G064070.1;Cordyceps0G067780.1;Cordyceps0G064060.1
Biological Process: protein import into mitochondrial matrix (GO:0030150);	17	Cordyceps0G090730.1;Cordyceps0G036000.1;Cordyceps0G066900.1;Cordyceps0G046220.1;Cordyceps0G069740.1;Cordyceps0G066230.1;Cordyceps0G017860.1;Cordyceps0G079620.1;Cordyceps0G082220.1;Cordyceps0G082350.1;Cordyceps0G054220.1;Cordyceps0G004820.1;Cordyceps0G069950.1;Cordyceps0G041260.1;Cordyceps0G024580.1;Cordyceps0G068100.1;Cordyceps0G015010.1
Biological Process: protein import into mitochondrial outer membrane (GO:0045040);	5	Cordyceps0G093660.1;Cordyceps0G043160.1;Cordyceps0G060440.1;Cordyceps0G069950.1;Cordyceps0G065720.1
Biological Process: protein import into nucleus (GO:0006606);	15	Cordyceps0G041110.1;Cordyceps0G028930.1;Cordyceps0G004720.1;Cordyceps0G029680.1;Cordyceps0G083830.1;Cordyceps0G014760.1;Cordyceps0G008720.1;Cordyceps0G014270.1;Cordyceps0G069800.1;Cordyceps0G084880.1;Cordyceps0G064790.1;Cordyceps0G028990.1;Cordyceps0G091810.1;Cordyceps0G081720.1;Cordyceps0G081860.1
Biological Process: protein import into peroxisome matrix (GO:0016558);	2	Cordyceps0G041130.1;Cordyceps0G043460.1
Biological Process: protein import into peroxisome matrix, docking (GO:0016560);	5	Cordyceps0G011400.1;Cordyceps0G025450.1;Cordyceps0G014090.1;Cordyceps0G026000.1;Cordyceps0G075490.1
Biological Process: protein import into peroxisome matrix, receptor recycling (GO:0016562);	3	Cordyceps0G022230.1;Cordyceps0G086430.1;Cordyceps0G008470.1
Biological Process: protein import into peroxisome membrane (GO:0045046);	2	Cordyceps0G037260.1;Cordyceps0G093190.1
Biological Process: protein initiator methionine removal (GO:0070084);	4	Cordyceps0G016950.1;Cordyceps0G004900.1;Cordyceps0G073170.1;Cordyceps0G018940.1
Biological Process: protein insertion into ER membrane (GO:0045048);	2	Cordyceps0G031150.1;Cordyceps0G086080.1
Biological Process: protein insertion into membrane (GO:0051205);	1	Cordyceps0G094870.1
Biological Process: protein insertion into membrane raft (GO:0071210);	2	Cordyceps0G037510.1;Cordyceps0G075840.1
Biological Process: protein insertion into mitochondrial membrane from inner side (GO:0032979);	2	Cordyceps0G032670.1;Cordyceps0G036090.1
Biological Process: protein lipoylation (GO:0009249);	2	Cordyceps0G069260.1;Cordyceps0G006510.1
Biological Process: protein localization (GO:0008104);	2	Cordyceps0G012680.1;Cordyceps0G093150.1
Biological Process: protein localization to Golgi apparatus (GO:0034067);	3	Cordyceps0G048460.1;Cordyceps0G085350.1;Cordyceps0G021350.1
Biological Process: protein localization to actin cortical patch (GO:0044379);	1	Cordyceps0G029530.1
Biological Process: protein localization to bud neck (GO:0097271);	1	Cordyceps0G009700.1
Biological Process: protein localization to cell cortex (GO:0072697);	1	Cordyceps0G074190.1
Biological Process: protein localization to chromatin (GO:0071168);	1	Cordyceps0G093300.1
Biological Process: protein localization to chromosome (GO:0034502);	1	Cordyceps0G073580.1
Biological Process: protein localization to chromosome, centromeric region (GO:0071459);	1	Cordyceps0G076370.1
Biological Process: protein localization to chromosome, telomeric region (GO:0070198);	1	Cordyceps0G062710.1
Biological Process: protein localization to endosome (GO:0036010);	2	Cordyceps0G052690.1;Cordyceps0G040830.1
Biological Process: protein localization to kinetochore (GO:0034501);	10	Cordyceps0G013490.1;Cordyceps0G011820.1;Cordyceps0G091050.1;Cordyceps0G085230.1;Cordyceps0G020810.1;Cordyceps0G054800.1;Cordyceps0G074490.1;Cordyceps0G075480.1;Cordyceps0G093400.1;Cordyceps0G077980.1
Biological Process: protein localization to kinetochore involved in kinetochore assembly (GO:1903394);	1	Cordyceps0G003300.1
Biological Process: protein localization to microtubule (GO:0035372);	1	Cordyceps0G092130.1
Biological Process: protein localization to mitotic spindle pole body (GO:1902440);	1	Cordyceps0G093140.1
Biological Process: protein localization to nucleolar rDNA repeats (GO:0034503);	2	Cordyceps0G093400.1;Cordyceps0G042620.1
Biological Process: protein localization to nucleus (GO:0034504);	1	Cordyceps0G081300.1
Biological Process: protein localization to organelle (GO:0033365);	2	Cordyceps0G052570.1;Cordyceps0G068620.1
Biological Process: protein localization to pre-autophagosomal structure (GO:0034497);	3	Cordyceps0G029260.1;Cordyceps0G038810.1;Cordyceps0G089300.1
Biological Process: protein localization to prospore membrane (GO:1902657);	1	Cordyceps0G077810.1
Biological Process: protein localization to vacuole (GO:0072665);	2	Cordyceps0G077810.1;Cordyceps0G030620.1
Biological Process: protein maturation (GO:0051604);	4	Cordyceps0G048390.1;Cordyceps0G064060.1;Cordyceps0G067780.1;Cordyceps0G064070.1
Biological Process: protein maturation by iron-sulfur cluster transfer (GO:0097428);	1	Cordyceps0G061240.1
Biological Process: protein metabolic process (GO:0019538);	2	Cordyceps0G052910.1;Cordyceps0G021380.1
Biological Process: protein methylation (GO:0006479);	4	Cordyceps0G013510.1;Cordyceps0G053320.1;Cordyceps0G028460.1;Cordyceps0G040110.1
Biological Process: protein modification by small protein conjugation (GO:0032446);	2	Cordyceps0G075270.1;Cordyceps0G052510.1
Biological Process: protein monoubiquitination (GO:0006513);	4	Cordyceps0G065710.1;Cordyceps0G022230.1;Cordyceps0G009450.1;Cordyceps0G083780.1
Biological Process: protein neddylation (GO:0045116);	5	Cordyceps0G080630.1;Cordyceps0G038910.1;Cordyceps0G093040.1;Cordyceps0G070440.1;Cordyceps0G089510.1
Biological Process: protein oligomerization (GO:0051259);	2	Cordyceps0G026090.1;Cordyceps0G017710.1
Biological Process: protein palmitoylation (GO:0018345);	5	Cordyceps0G062500.1;Cordyceps0G006340.1;Cordyceps0G018730.1;Cordyceps0G033140.1;Cordyceps0G002440.1
Biological Process: protein peptidyl-prolyl isomerization (GO:0000413);	17	Cordyceps0G064270.1;Cordyceps0G067710.1;Cordyceps0G046600.1;Cordyceps0G060840.1;Cordyceps0G026510.1;Cordyceps0G020470.1;Cordyceps0G059580.1;Cordyceps0G039190.1;Cordyceps0G042600.1;Cordyceps0G077450.1;Cordyceps0G067730.1;Cordyceps0G018760.1;Cordyceps0G021480.1;Cordyceps0G072990.1;Cordyceps0G052280.1;Cordyceps0G083620.1;Cordyceps0G072020.1
Biological Process: protein phosphorylation (GO:0006468);	111	Cordyceps0G012190.1;Cordyceps0G048810.1;Cordyceps0G048750.1;Cordyceps0G008110.1;Cordyceps0G068250.1;Cordyceps0G004140.1;Cordyceps0G045110.1;Cordyceps0G094240.1;Cordyceps0G062830.1;Cordyceps0G000100.1;Cordyceps0G021780.1;Cordyceps0G079420.1;Cordyceps0G081550.1;Cordyceps0G028230.1;Cordyceps0G049730.1;Cordyceps0G016410.1;Cordyceps0G058310.1;Cordyceps0G020330.1;Cordyceps0G060150.1;Cordyceps0G077730.1…
Biological Process: protein polyubiquitination (GO:0000209);	9	Cordyceps0G070460.1;Cordyceps0G009450.1;Cordyceps0G078070.1;Cordyceps0G065710.1;Cordyceps0G075630.1;Cordyceps0G050140.1;Cordyceps0G030460.1;Cordyceps0G092430.1;Cordyceps0G025740.1
Biological Process: protein prenylation (GO:0018342);	1	Cordyceps0G032770.1
Biological Process: protein processing (GO:0016485);	10	Cordyceps0G041130.1;Cordyceps0G002660.1;Cordyceps0G062440.1;Cordyceps0G048980.1;Cordyceps0G008890.1;Cordyceps0G052930.1;Cordyceps0G017700.1;Cordyceps0G021350.1;Cordyceps0G085350.1;Cordyceps0G048460.1
Biological Process: protein processing involved in protein targeting to mitochondrion (GO:0006627);	4	Cordyceps0G069440.1;Cordyceps0G026390.1;Cordyceps0G088780.1;Cordyceps0G016460.1
Biological Process: protein refolding (GO:0042026);	9	Cordyceps0G005750.1;Cordyceps0G064070.1;Cordyceps0G004820.1;Cordyceps0G017860.1;Cordyceps0G027130.1;Cordyceps0G053610.1;Cordyceps0G044220.1;Cordyceps0G064060.1;Cordyceps0G072990.1
Biological Process: protein repair (GO:0030091);	2	Cordyceps0G043070.1;Cordyceps0G068240.1
Biological Process: protein retention in ER lumen (GO:0006621);	5	Cordyceps0G089820.1;Cordyceps0G010200.1;Cordyceps0G087380.1;Cordyceps0G048800.1;Cordyceps0G017880.1
Biological Process: protein retention in Golgi apparatus (GO:0045053);	10	Cordyceps0G003920.1;Cordyceps0G005370.1;Cordyceps0G038380.1;Cordyceps0G013830.1;Cordyceps0G069920.1;Cordyceps0G074350.1;Cordyceps0G085280.1;Cordyceps0G035670.1;Cordyceps0G031580.1;Cordyceps0G044480.1
Biological Process: protein secretion (GO:0009306);	4	Cordyceps0G084170.1;Cordyceps0G025800.1;Cordyceps0G009800.1;Cordyceps0G082310.1
Biological Process: protein stabilization (GO:0050821);	8	Cordyceps0G015010.1;Cordyceps0G064070.1;Cordyceps0G078190.1;Cordyceps0G087970.1;Cordyceps0G064060.1;Cordyceps0G017860.1;Cordyceps0G062440.1;Cordyceps0G037260.1
Biological Process: protein sumoylation (GO:0016925);	7	Cordyceps0G060670.1;Cordyceps0G030460.1;Cordyceps0G012090.1;Cordyceps0G054070.1;Cordyceps0G060660.1;Cordyceps0G037270.1;Cordyceps0G074760.1
Biological Process: protein targeting (GO:0006605);	1	Cordyceps0G029200.1
Biological Process: protein targeting to ER (GO:0045047);	6	Cordyceps0G008430.1;Cordyceps0G059470.1;Cordyceps0G051580.1;Cordyceps0G034530.1;Cordyceps0G076120.1;Cordyceps0G086550.1
Biological Process: protein targeting to Golgi (GO:0000042);	3	Cordyceps0G000670.1;Cordyceps0G091380.1;Cordyceps0G085500.1
Biological Process: protein targeting to membrane (GO:0006612);	8	Cordyceps0G051580.1;Cordyceps0G002270.1;Cordyceps0G006340.1;Cordyceps0G043140.1;Cordyceps0G053210.1;Cordyceps0G084880.1;Cordyceps0G010910.1;Cordyceps0G081860.1
Biological Process: protein targeting to mitochondrion (GO:0006626);	2	Cordyceps0G041890.1;Cordyceps0G045280.1
Biological Process: protein targeting to nuclear inner membrane (GO:0036228);	2	Cordyceps0G072460.1;Cordyceps0G006740.1
Biological Process: protein targeting to peroxisome (GO:0006625);	1	Cordyceps0G044270.1
Biological Process: protein targeting to vacuolar membrane (GO:0044395);	1	Cordyceps0G090100.1
Biological Process: protein targeting to vacuole (GO:0006623);	23	Cordyceps0G037510.1;Cordyceps0G007890.1;Cordyceps0G088670.1;Cordyceps0G039550.1;Cordyceps0G040830.1;Cordyceps0G005370.1;Cordyceps0G052690.1;Cordyceps0G075840.1;Cordyceps0G026470.1;Cordyceps0G069720.1;Cordyceps0G085280.1;Cordyceps0G031130.1;Cordyceps0G056700.1;Cordyceps0G074820.1;Cordyceps0G074350.1;Cordyceps0G093060.1;Cordyceps0G081680.1;Cordyceps0G044480.1;Cordyceps0G083580.1;Cordyceps0G037520.1…
Biological Process: protein targeting to vacuole involved in ubiquitin-dependent protein catabolic process via the multivesicular body sorting pathway (GO:0043328);	8	Cordyceps0G064810.1;Cordyceps0G084480.1;Cordyceps0G043140.1;Cordyceps0G038400.1;Cordyceps0G073450.1;Cordyceps0G056520.1;Cordyceps0G044730.1;Cordyceps0G069920.1
Biological Process: protein tetramerization (GO:0051262);	1	Cordyceps0G058760.1
Biological Process: protein transmembrane transport (GO:0071806);	2	Cordyceps0G037350.1;Cordyceps0G036090.1
Biological Process: protein transport (GO:0015031);	18	Cordyceps0G025600.1;Cordyceps0G056570.1;Cordyceps0G053080.1;Cordyceps0G045980.1;Cordyceps0G076630.1;Cordyceps0G077040.1;Cordyceps0G072600.1;Cordyceps0G037040.1;Cordyceps0G048800.1;Cordyceps0G030620.1;Cordyceps0G025200.1;Cordyceps0G028700.1;Cordyceps0G025660.1;Cordyceps0G053920.1;Cordyceps0G021170.1;Cordyceps0G085970.1;Cordyceps0G017800.1;Cordyceps0G071110.1
Biological Process: protein ubiquitination (GO:0016567);	30	Cordyceps0G088140.1;Cordyceps0G075690.1;Cordyceps0G089850.1;Cordyceps0G067430.1;Cordyceps0G018240.1;Cordyceps0G060840.1;Cordyceps0G080760.1;Cordyceps0G049300.1;Cordyceps0G064320.1;Cordyceps0G037320.1;Cordyceps0G027420.1;Cordyceps0G045590.1;Cordyceps0G013070.1;Cordyceps0G085350.1;Cordyceps0G084270.1;Cordyceps0G041490.1;Cordyceps0G086090.1;Cordyceps0G078860.1;Cordyceps0G039800.1;Cordyceps0G076320.1…
Biological Process: protein ubiquitination involved in ubiquitin-dependent protein catabolic process (GO:0042787);	11	Cordyceps0G093040.1;Cordyceps0G060510.1;Cordyceps0G062480.1;Cordyceps0G052480.1;Cordyceps0G030460.1;Cordyceps0G025740.1;Cordyceps0G015830.1;Cordyceps0G042170.1;Cordyceps0G007490.1;Cordyceps0G033050.1;Cordyceps0G009450.1
Biological Process: protein unfolding (GO:0043335);	2	Cordyceps0G017860.1;Cordyceps0G052910.1
Biological Process: protein urmylation (GO:0032447);	5	Cordyceps0G011270.1;Cordyceps0G079610.1;Cordyceps0G082240.1;Cordyceps0G064910.1;Cordyceps0G082250.1
Biological Process: protein-DNA complex assembly (GO:0065004);	1	Cordyceps0G074730.1
Biological Process: protein-DNA complex subunit organization (GO:0071824);	1	Cordyceps0G088150.1
Biological Process: protein-FAD linkage (GO:0018293);	1	Cordyceps0G081440.1
Biological Process: protein-chromophore linkage (GO:0018298);	1	Cordyceps0G065050.1
Biological Process: proteolysis (GO:0006508);	187	Cordyceps0G009890.1;Cordyceps0G095240.1;Cordyceps0G078200.1;Cordyceps0G018400.1;Cordyceps0G054450.1;Cordyceps0G093700.1;Cordyceps0G043630.1;Cordyceps0G086110.1;Cordyceps0G092930.1;Cordyceps0G095760.1;Cordyceps0G004950.1;Cordyceps0G045910.1;Cordyceps0G042730.1;Cordyceps0G053610.1;Cordyceps0G074330.1;Cordyceps0G059960.1;Cordyceps0G001710.1;Cordyceps0G018940.1;Cordyceps0G019390.1;Cordyceps0G015940.1…
Biological Process: proteolysis involved in cellular protein catabolic process (GO:0051603);	5	Cordyceps0G082490.1;Cordyceps0G033080.1;Cordyceps0G003310.1;Cordyceps0G087300.1;Cordyceps0G048600.1
Biological Process: proton transport (GO:0015992);	7	Cordyceps0G076820.1;Cordyceps0G062130.1;Cordyceps0G046640.1;Cordyceps0G069290.1;Cordyceps0G011520.1;Cordyceps0G060220.1;Cordyceps0G080040.1
Biological Process: proton-transporting ATP synthase complex assembly (GO:0043461);	1	Cordyceps0G003580.1
Biological Process: protoporphyrinogen IX biosynthetic process (GO:0006782);	2	Cordyceps0G011730.1;Cordyceps0G087040.1
Biological Process: pseudohyphal growth (GO:0007124);	14	Cordyceps0G011270.1;Cordyceps0G023910.1;Cordyceps0G012290.1;Cordyceps0G086250.1;Cordyceps0G007460.1;Cordyceps0G086190.1;Cordyceps0G025660.1;Cordyceps0G041840.1;Cordyceps0G064760.1;Cordyceps0G052880.1;Cordyceps0G086790.1;Cordyceps0G091120.1;Cordyceps0G008970.1;Cordyceps0G091250.1
Biological Process: pseudouridine synthesis (GO:0001522);	6	Cordyceps0G030850.1;Cordyceps0G030950.1;Cordyceps0G094500.1;Cordyceps0G005100.1;Cordyceps0G017080.1;Cordyceps0G011130.1
Biological Process: pseurotin A biosynthetic process (GO:1900790);	1	Cordyceps0G013310.1
Biological Process: purine nucleobase biosynthetic process (GO:0009113);	5	Cordyceps0G031370.1;Cordyceps0G059990.1;Cordyceps0G095620.1;Cordyceps0G018960.1;Cordyceps0G088980.1
Biological Process: purine nucleobase metabolic process (GO:0006144);	4	Cordyceps0G003710.1;Cordyceps0G092870.1;Cordyceps0G086050.1;Cordyceps0G070080.1
Biological Process: purine nucleobase transmembrane transport (GO:1904823);	1	Cordyceps0G001260.1
Biological Process: purine nucleotide biosynthetic process (GO:0006164);	1	Cordyceps0G050030.1
Biological Process: purine ribonucleoside monophosphate biosynthetic process (GO:0009168);	1	Cordyceps0G050280.1
Biological Process: purine ribonucleoside salvage (GO:0006166);	2	Cordyceps0G092870.1;Cordyceps0G064460.1
Biological Process: purine ribonucleotide transport (GO:0015868);	1	Cordyceps0G010820.1
Biological Process: putrescine biosynthetic process (GO:0009446);	5	Cordyceps0G069520.1;Cordyceps0G056800.1;Cordyceps0G033070.1;Cordyceps0G073880.1;Cordyceps0G010480.1
Biological Process: putrescine transport (GO:0015847);	3	Cordyceps0G078400.1;Cordyceps0G062430.1;Cordyceps0G086820.1
Biological Process: pyridoxal 5'-phosphate salvage (GO:0009443);	1	Cordyceps0G017420.1
Biological Process: pyridoxal phosphate biosynthetic process (GO:0042823);	6	Cordyceps0G079310.1;Cordyceps0G079320.1;Cordyceps0G078340.1;Cordyceps0G019080.1;Cordyceps0G024270.1;Cordyceps0G024260.1
Biological Process: pyridoxine biosynthetic process (GO:0008615);	4	Cordyceps0G038490.1;Cordyceps0G024260.1;Cordyceps0G024270.1;Cordyceps0G019080.1
Biological Process: pyrimidine deoxyribonucleoside monophosphate biosynthetic process (GO:0009177);	1	Cordyceps0G075280.1
Biological Process: pyrimidine deoxyribonucleotide biosynthetic process (GO:0009221);	1	Cordyceps0G075280.1
Biological Process: pyrimidine dimer repair (GO:0006290);	1	Cordyceps0G076670.1
Biological Process: pyrimidine nucleobase metabolic process (GO:0006206);	1	Cordyceps0G037060.1
Biological Process: pyrimidine nucleoside salvage (GO:0043097);	1	Cordyceps0G037060.1
Biological Process: pyrimidine nucleotide biosynthetic process (GO:0006221);	2	Cordyceps0G072690.1;Cordyceps0G088720.1
Biological Process: pyrimidine nucleotide transport (GO:0006864);	1	Cordyceps0G002720.1
Biological Process: pyrimidine-containing compound salvage (GO:0008655);	1	Cordyceps0G017620.1
Biological Process: pyruvate biosynthetic process (GO:0042866);	1	Cordyceps0G019350.1
Biological Process: pyruvate metabolic process (GO:0006090);	5	Cordyceps0G089930.1;Cordyceps0G076700.1;Cordyceps0G089920.1;Cordyceps0G033810.1;Cordyceps0G029320.1
Biological Process: pyruvate transmembrane transport (GO:1901475);	1	Cordyceps0G089910.1
Biological Process: queuosine biosynthetic process (GO:0008616);	2	Cordyceps0G084590.1;Cordyceps0G054510.1
Biological Process: quinate metabolic process (GO:0019630);	1	Cordyceps0G018790.1
Biological Process: quinolinate biosynthetic process (GO:0019805);	3	Cordyceps0G046330.1;Cordyceps0G089790.1;Cordyceps0G018950.1
Biological Process: rDNA condensation (GO:0070550);	3	Cordyceps0G044160.1;Cordyceps0G025480.1;Cordyceps0G060690.1
Biological Process: rRNA (guanine-N7)-methylation (GO:0070476);	2	Cordyceps0G003910.1;Cordyceps0G083630.1
Biological Process: rRNA base methylation (GO:0070475);	4	Cordyceps0G008140.1;Cordyceps0G083870.1;Cordyceps0G088230.1;Cordyceps0G029230.1
Biological Process: rRNA catabolic process (GO:0016075);	3	Cordyceps0G048470.1;Cordyceps0G014180.1;Cordyceps0G021470.1
Biological Process: rRNA export from nucleus (GO:0006407);	5	Cordyceps0G074940.1;Cordyceps0G014760.1;Cordyceps0G053880.1;Cordyceps0G066600.1;Cordyceps0G027460.1
Biological Process: rRNA metabolic process (GO:0016072);	2	Cordyceps0G014760.1;Cordyceps0G090390.1
Biological Process: rRNA methylation (GO:0031167);	4	Cordyceps0G084340.1;Cordyceps0G060550.1;Cordyceps0G036830.1;Cordyceps0G075960.1
Biological Process: rRNA processing (GO:0006364);	37	Cordyceps0G083790.1;Cordyceps0G091490.1;Cordyceps0G078730.1;Cordyceps0G029210.1;Cordyceps0G067540.1;Cordyceps0G062000.1;Cordyceps0G090480.1;Cordyceps0G065310.1;Cordyceps0G038740.1;Cordyceps0G055480.1;Cordyceps0G027260.1;Cordyceps0G021860.1;Cordyceps0G036570.1;Cordyceps0G009150.1;Cordyceps0G044430.1;Cordyceps0G090320.1;Cordyceps0G076230.1;Cordyceps0G091050.1;Cordyceps0G025210.1;Cordyceps0G053340.1…
Biological Process: rRNA pseudouridine synthesis (GO:0031118);	2	Cordyceps0G017070.1;Cordyceps0G071850.1
Biological Process: rRNA transcription (GO:0009303);	3	Cordyceps0G063970.1;Cordyceps0G031910.1;Cordyceps0G068180.1
Biological Process: re-entry into mitotic cell cycle (GO:0000320);	1	Cordyceps0G075290.1
Biological Process: re-entry into mitotic cell cycle after pheromone arrest (GO:0000321);	1	Cordyceps0G085070.1
Biological Process: reactive oxygen species metabolic process (GO:0072593);	1	Cordyceps0G075880.1
Biological Process: receptor transactivation (GO:0035624);	1	Cordyceps0G010920.1
Biological Process: receptor-mediated endocytosis (GO:0006898);	2	Cordyceps0G084160.1;Cordyceps0G089670.1
Biological Process: reciprocal meiotic recombination (GO:0007131);	13	Cordyceps0G007070.1;Cordyceps0G042090.1;Cordyceps0G043270.1;Cordyceps0G090630.1;Cordyceps0G048830.1;Cordyceps0G027910.1;Cordyceps0G074730.1;Cordyceps0G041120.1;Cordyceps0G002080.1;Cordyceps0G077230.1;Cordyceps0G080760.1;Cordyceps0G008240.1;Cordyceps0G041230.1
Biological Process: recombinational repair (GO:0000725);	3	Cordyceps0G063460.1;Cordyceps0G010610.1;Cordyceps0G020760.1
Biological Process: recruitment of 3'-end processing factors to RNA polymerase II holoenzyme complex (GO:0034402);	2	Cordyceps0G005540.1;Cordyceps0G013610.1
Biological Process: regulation of ARF protein signal transduction (GO:0032012);	5	Cordyceps0G082910.1;Cordyceps0G061810.1;Cordyceps0G084120.1;Cordyceps0G039020.1;Cordyceps0G010680.1
Biological Process: regulation of DNA metabolic process (GO:0051052);	1	Cordyceps0G008150.1
Biological Process: regulation of DNA recombination (GO:0000018);	2	Cordyceps0G090630.1;Cordyceps0G063410.1
Biological Process: regulation of DNA repair (GO:0006282);	4	Cordyceps0G053390.1;Cordyceps0G017280.1;Cordyceps0G077710.1;Cordyceps0G091290.1
Biological Process: regulation of DNA replication (GO:0006275);	1	Cordyceps0G017440.1
Biological Process: regulation of DNA-dependent DNA replication initiation (GO:0030174);	9	Cordyceps0G077860.1;Cordyceps0G089170.1;Cordyceps0G074620.1;Cordyceps0G043700.1;Cordyceps0G042620.1;Cordyceps0G076260.1;Cordyceps0G088160.1;Cordyceps0G092430.1;Cordyceps0G065310.1
Biological Process: regulation of GTPase activity (GO:0043087);	3	Cordyceps0G053340.1;Cordyceps0G019730.1;Cordyceps0G072950.1
Biological Process: regulation of MAPK export from nucleus (GO:0071701);	1	Cordyceps0G008790.1
Biological Process: regulation of RNA polymerase II transcriptional preinitiation complex assembly (GO:0045898);	2	Cordyceps0G087960.1;Cordyceps0G066880.1
Biological Process: regulation of Ras protein signal transduction (GO:0046578);	1	Cordyceps0G073090.1
Biological Process: regulation of Rho protein signal transduction (GO:0035023);	7	Cordyceps0G077760.1;Cordyceps0G078150.1;Cordyceps0G012720.1;Cordyceps0G074190.1;Cordyceps0G007690.1;Cordyceps0G044860.1;Cordyceps0G017560.1
Biological Process: regulation of SNARE complex assembly (GO:0035542);	5	Cordyceps0G053000.1;Cordyceps0G088670.1;Cordyceps0G018250.1;Cordyceps0G010630.1;Cordyceps0G010680.1
Biological Process: regulation of TOR signaling (GO:0032006);	1	Cordyceps0G074840.1
Biological Process: regulation of actin cortical patch localization (GO:0060583);	1	Cordyceps0G029530.1
Biological Process: regulation of actin cytoskeleton organization (GO:0032956);	1	Cordyceps0G009450.1
Biological Process: regulation of aerobic respiration (GO:1903715);	1	Cordyceps0G047270.1
Biological Process: regulation of alpha-glucan biosynthetic process (GO:0032949);	2	Cordyceps0G035340.1;Cordyceps0G008070.1
Biological Process: regulation of amino acid transmembrane transport (GO:1903789);	1	Cordyceps0G040750.1
Biological Process: regulation of anion transmembrane transport (GO:1903959);	5	Cordyceps0G037290.1;Cordyceps0G041760.1;Cordyceps0G043060.1;Cordyceps0G008180.1;Cordyceps0G009010.1
Biological Process: regulation of attachment of spindle microtubules to kinetochore (GO:0051988);	1	Cordyceps0G013490.1
Biological Process: regulation of autophagosome assembly (GO:2000785);	3	Cordyceps0G044180.1;Cordyceps0G012290.1;Cordyceps0G042350.1
Biological Process: regulation of barrier septum assembly (GO:0032955);	1	Cordyceps0G007500.1
Biological Process: regulation of biological quality (GO:0065008);	1	Cordyceps0G021160.1
Biological Process: regulation of budding cell apical bud growth (GO:0010568);	1	Cordyceps0G064710.1
Biological Process: regulation of cAMP-mediated signaling (GO:0043949);	2	Cordyceps0G081300.1;Cordyceps0G092060.1
Biological Process: regulation of cAMP-mediated signaling by regulation of transcription from RNA polymerase II promoter (GO:1900391);	1	Cordyceps0G023890.1
Biological Process: regulation of carbohydrate metabolic process (GO:0006109);	2	Cordyceps0G012950.1;Cordyceps0G091050.1
Biological Process: regulation of cardiolipin metabolic process (GO:1900208);	1	Cordyceps0G011850.1
Biological Process: regulation of catalytic activity (GO:0050790);	25	Cordyceps0G083200.1;Cordyceps0G090860.1;Cordyceps0G082180.1;Cordyceps0G084040.1;Cordyceps0G081170.1;Cordyceps0G082200.1;Cordyceps0G019510.1;Cordyceps0G032920.1;Cordyceps0G082050.1;Cordyceps0G032010.1;Cordyceps0G052070.1;Cordyceps0G089490.1;Cordyceps0G075120.1;Cordyceps0G059220.1;Cordyceps0G013960.1;Cordyceps0G026060.1;Cordyceps0G082770.1;Cordyceps0G004820.1;Cordyceps0G007800.1;Cordyceps0G002130.1…
Biological Process: regulation of cell budding (GO:0007116);	1	Cordyceps0G083780.1
Biological Process: regulation of cell cycle (GO:0051726);	8	Cordyceps0G038750.1;Cordyceps0G043200.1;Cordyceps0G084160.1;Cordyceps0G064680.1;Cordyceps0G022800.1;Cordyceps0G064760.1;Cordyceps0G087970.1;Cordyceps0G083150.1
Biological Process: regulation of cell growth (GO:0001558);	3	Cordyceps0G037930.1;Cordyceps0G037700.1;Cordyceps0G070070.1
Biological Process: regulation of cell migration (GO:0030334);	1	Cordyceps0G037480.1
Biological Process: regulation of cell proliferation (GO:0042127);	1	Cordyceps0G068660.1
Biological Process: regulation of cell separation after cytokinesis (GO:0010590);	3	Cordyceps0G078150.1;Cordyceps0G068030.1;Cordyceps0G014580.1
Biological Process: regulation of cell shape (GO:0008360);	8	Cordyceps0G053280.1;Cordyceps0G063280.1;Cordyceps0G053270.1;Cordyceps0G007500.1;Cordyceps0G064910.1;Cordyceps0G077750.1;Cordyceps0G063270.1;Cordyceps0G036710.1
Biological Process: regulation of cell shape during vegetative growth phase (GO:0000903);	1	Cordyceps0G091050.1
Biological Process: regulation of cell size (GO:0008361);	5	Cordyceps0G026040.1;Cordyceps0G027480.1;Cordyceps0G023910.1;Cordyceps0G029210.1;Cordyceps0G091460.1
Biological Process: regulation of cell wall (1->3)-beta-D-glucan biosynthetic process (GO:0090334);	3	Cordyceps0G008070.1;Cordyceps0G091460.1;Cordyceps0G078150.1
Biological Process: regulation of cellular biosynthetic process (GO:0031326);	1	Cordyceps0G031960.1
Biological Process: regulation of cellular component organization (GO:0051128);	1	Cordyceps0G027110.1
Biological Process: regulation of cellular metabolic process (GO:0031323);	2	Cordyceps0G015150.1;Cordyceps0G039190.1
Biological Process: regulation of cellular process (GO:0050794);	10	Cordyceps0G036910.1;Cordyceps0G059620.1;Cordyceps0G013100.1;Cordyceps0G052650.1;Cordyceps0G021330.1;Cordyceps0G015520.1;Cordyceps0G046480.1;Cordyceps0G072710.1;Cordyceps0G021620.1;Cordyceps0G002470.1
Biological Process: regulation of cellular respiration (GO:0043457);	1	Cordyceps0G060310.1
Biological Process: regulation of chromatin assembly (GO:0010847);	1	Cordyceps0G023890.1
Biological Process: regulation of chromatin disassembly (GO:0010848);	1	Cordyceps0G023890.1
Biological Process: regulation of chromatin silencing at centromere (GO:0090052);	1	Cordyceps0G056260.1
Biological Process: regulation of chromatin silencing at telomere (GO:0031938);	7	Cordyceps0G028630.1;Cordyceps0G093260.1;Cordyceps0G087390.1;Cordyceps0G017690.1;Cordyceps0G053660.1;Cordyceps0G011350.1;Cordyceps0G040160.1
Biological Process: regulation of chromosome condensation (GO:0060623);	1	Cordyceps0G027120.1
Biological Process: regulation of chromosome segregation (GO:0051983);	2	Cordyceps0G024490.1;Cordyceps0G015740.1
Biological Process: regulation of cyclin-dependent protein serine/threonine kinase activity (GO:0000079);	7	Cordyceps0G010240.1;Cordyceps0G014250.1;Cordyceps0G075290.1;Cordyceps0G071100.1;Cordyceps0G052170.1;Cordyceps0G054680.1;Cordyceps0G039350.1
Biological Process: regulation of cyclin-dependent protein serine/threonine kinase activity involved in G1/S transition of mitotic cell cycle (GO:0031657);	1	Cordyceps0G027480.1
Biological Process: regulation of cytokinesis (GO:0032465);	1	Cordyceps0G093400.1
Biological Process: regulation of cytoplasmic translation in response to stress (GO:1990497);	2	Cordyceps0G078360.1;Cordyceps0G023890.1
Biological Process: regulation of cytoplasmic translational initiation in response to stress (GO:1990611);	1	Cordyceps0G005610.1
Biological Process: regulation of dipeptide transport (GO:0090089);	1	Cordyceps0G025740.1
Biological Process: regulation of dolichol biosynthetic process (GO:0010794);	1	Cordyceps0G009450.1
Biological Process: regulation of double-strand break repair via homologous recombination (GO:0010569);	1	Cordyceps0G064710.1
Biological Process: regulation of eIF2 alpha phosphorylation by amino acid starvation (GO:0060733);	1	Cordyceps0G036390.1
Biological Process: regulation of endocytosis (GO:0030100);	4	Cordyceps0G071720.1;Cordyceps0G030620.1;Cordyceps0G082310.1;Cordyceps0G025800.1
Biological Process: regulation of endoplasmic reticulum unfolded protein response (GO:1900101);	1	Cordyceps0G094960.1
Biological Process: regulation of ergosterol biosynthetic process (GO:0032443);	1	Cordyceps0G009450.1
Biological Process: regulation of establishment or maintenance of bipolar cell polarity regulating cell shape (GO:2000100);	1	Cordyceps0G014230.1
Biological Process: regulation of establishment or maintenance of cell polarity (GO:0032878);	1	Cordyceps0G060150.1
Biological Process: regulation of establishment or maintenance of cell polarity regulating cell shape (GO:2000769);	3	Cordyceps0G008070.1;Cordyceps0G081170.1;Cordyceps0G005350.1
Biological Process: regulation of exit from mitosis (GO:0007096);	6	Cordyceps0G064860.1;Cordyceps0G092670.1;Cordyceps0G008970.1;Cordyceps0G027480.1;Cordyceps0G093040.1;Cordyceps0G074190.1
Biological Process: regulation of exocyst localization (GO:0060178);	2	Cordyceps0G008970.1;Cordyceps0G091460.1
Biological Process: regulation of exocytosis (GO:0017157);	2	Cordyceps0G062500.1;Cordyceps0G036710.1
Biological Process: regulation of fatty acid biosynthetic process by regulation of transcription from RNA polymerase II promoter (GO:2000531);	1	Cordyceps0G060620.1
Biological Process: regulation of filamentous growth (GO:0010570);	6	Cordyceps0G092130.1;Cordyceps0G064710.1;Cordyceps0G060110.1;Cordyceps0G028200.1;Cordyceps0G022490.1;Cordyceps0G082560.1
Biological Process: regulation of fungal-type cell wall beta-glucan biosynthetic process (GO:0090093);	1	Cordyceps0G028880.1
Biological Process: regulation of fungal-type cell wall biogenesis (GO:0032995);	1	Cordyceps0G036390.1
Biological Process: regulation of fungal-type cell wall organization (GO:0060237);	6	Cordyceps0G076520.1;Cordyceps0G082230.1;Cordyceps0G091460.1;Cordyceps0G023330.1;Cordyceps0G063970.1;Cordyceps0G014230.1
Biological Process: regulation of gene expression (GO:0010468);	1	Cordyceps0G044160.1
Biological Process: regulation of gluconeogenesis (GO:0006111);	1	Cordyceps0G011750.1
Biological Process: regulation of heterochromatin assembly (GO:0031445);	1	Cordyceps0G078300.1
Biological Process: regulation of heterochromatin domain assembly (GO:1902802);	2	Cordyceps0G040420.1;Cordyceps0G090360.1
Biological Process: regulation of histone H2B conserved C-terminal lysine ubiquitination (GO:2001173);	3	Cordyceps0G005540.1;Cordyceps0G093260.1;Cordyceps0G087390.1
Biological Process: regulation of histone H3-K36 methylation (GO:0000414);	1	Cordyceps0G086260.1
Biological Process: regulation of histone H3-K4 methylation (GO:0051569);	3	Cordyceps0G093260.1;Cordyceps0G087390.1;Cordyceps0G025740.1
Biological Process: regulation of histone H3-K9 methylation (GO:0051570);	4	Cordyceps0G052480.1;Cordyceps0G062710.1;Cordyceps0G056260.1;Cordyceps0G017190.1
Biological Process: regulation of histone H3-T3 phosphorylation involved in chromosome passenger complex localization to kinetochore (GO:2000817);	1	Cordyceps0G093300.1
Biological Process: regulation of histone H4 acetylation involved in response to DNA damage stimulus (GO:2000873);	1	Cordyceps0G011770.1
Biological Process: regulation of histone acetylation (GO:0035065);	1	Cordyceps0G023890.1
Biological Process: regulation of histone methylation (GO:0031060);	1	Cordyceps0G037460.1
Biological Process: regulation of homoserine biosynthetic process (GO:1901710);	1	Cordyceps0G052280.1
Biological Process: regulation of induction of conjugation upon nitrogen starvation (GO:0060905);	1	Cordyceps0G077310.1
Biological Process: regulation of initiation of mating projection growth (GO:0031384);	1	Cordyceps0G008970.1
Biological Process: regulation of inositol phosphate biosynthetic process (GO:0010919);	1	Cordyceps0G048530.1
Biological Process: regulation of intracellular pH (GO:0051453);	1	Cordyceps0G073740.1
Biological Process: regulation of ion transmembrane transport (GO:0034765);	2	Cordyceps0G011650.1;Cordyceps0G061890.1
Biological Process: regulation of kinase activity (GO:0043549);	1	Cordyceps0G064860.1
Biological Process: regulation of linear element assembly (GO:0090006);	1	Cordyceps0G008240.1
Biological Process: regulation of lipid kinase activity (GO:0043550);	1	Cordyceps0G029300.1
Biological Process: regulation of localization (GO:0032879);	1	Cordyceps0G072710.1
Biological Process: regulation of mRNA 3'-end processing (GO:0031440);	1	Cordyceps0G086260.1
Biological Process: regulation of mRNA export from nucleus (GO:0010793);	1	Cordyceps0G009450.1
Biological Process: regulation of mRNA export from nucleus in response to heat stress (GO:2000728);	1	Cordyceps0G057240.1
Biological Process: regulation of mRNA stability (GO:0043488);	2	Cordyceps0G076620.1;Cordyceps0G053680.1
Biological Process: regulation of mRNA stability involved in cellular response to UV (GO:1902629);	1	Cordyceps0G023890.1
Biological Process: regulation of macromolecule metabolic process (GO:0060255);	1	Cordyceps0G039190.1
Biological Process: regulation of mating type switching (GO:0031494);	2	Cordyceps0G077170.1;Cordyceps0G051820.1
Biological Process: regulation of meiotic cell cycle (GO:0051445);	1	Cordyceps0G064890.1
Biological Process: regulation of meiotic nuclear division (GO:0040020);	2	Cordyceps0G026060.1;Cordyceps0G012190.1
Biological Process: regulation of mitochondrial DNA replication (GO:0090296);	1	Cordyceps0G093960.1
Biological Process: regulation of mitochondrial membrane permeability (GO:0046902);	1	Cordyceps0G046220.1
Biological Process: regulation of mitochondrion organization (GO:0010821);	2	Cordyceps0G017270.1;Cordyceps0G064580.1
Biological Process: regulation of mitotic actomyosin contractile ring assembly (GO:1903499);	1	Cordyceps0G012100.1
Biological Process: regulation of mitotic actomyosin contractile ring contraction (GO:1903471);	1	Cordyceps0G012100.1
Biological Process: regulation of mitotic cell cycle (GO:0007346);	3	Cordyceps0G060200.1;Cordyceps0G008770.1;Cordyceps0G043990.1
Biological Process: regulation of mitotic metaphase/anaphase transition (GO:0030071);	1	Cordyceps0G043230.1
[truncated: 2,569 more rows]

## Sheet: S4- Homologous
Supplementary Table S4. Statistics for homologous gene clustering.
Species	Other orthologs	Multi-copy orthologs	Unique paralogs	Single-copy orthologs	UnassignedGenes
Akanthomyces lecanii RCEF 1005	4775	1676	61	4096	422
BD01	4095	1375	0	4096	24
Beauveria bassiana ARSEF2860	4341	1473	75	4096	379
Cordyceps fumosorosea ARSEF2679	4125	1474	33	4096	333
Cordyceps javanica IJ1G	4588	1394	16	4096	1347
Cordyceps javanica IJ2G	4529	1387	2	4096	1128
Cordyceps militaris ATCC34164	3763	1305	0	4096	123
Cordyceps militaris CM01	3833	1319	2	4096	401
Metarhizium anisopliae JEF-290	4255	1606	1149	4096	2540
Moelleriella libera RCEF2490	2364	1369	92	4096	540

## Sheet: S5-CAZy
Supplementary Table S5. Classification of expansion gene families based on the CAZy database.
protein id	CAZyme family
Cordyceps0G000030.1	GT69.hmm
Cordyceps0G000320.1	AA2.hmm
Cordyceps0G000350.1	GH17.hmm
Cordyceps0G000380.1	GH47.hmm
Cordyceps0G000390.1	GH16.hmm
Cordyceps0G000580.1	GT25.hmm
Cordyceps0G000590.1	GH3.hmm
Cordyceps0G000980.1	AA11.hmm
Cordyceps0G001180.1	GH79.hmm
Cordyceps0G001290.1	GH13.hmm
Cordyceps0G001320.1	GH35.hmm
Cordyceps0G001650.1	CE10.hmm
Cordyceps0G001760.1	GT39.hmm
Cordyceps0G001830.1	CE10.hmm
Cordyceps0G001980.1	GH18.hmm
Cordyceps0G002600.1	GT90.hmm
Cordyceps0G002730.1	GH16.hmm
Cordyceps0G003000.1	CE1.hmm
Cordyceps0G003010.1	CE1.hmm
Cordyceps0G003170.1	GT90.hmm
Cordyceps0G003380.1	GH5.hmm
Cordyceps0G003540.1	CE10.hmm
Cordyceps0G003660.1	GH3.hmm
Cordyceps0G003740.1	AA6.hmm
Cordyceps0G004370.1	GT20.hmm
Cordyceps0G004680.1	AA7.hmm
Cordyceps0G005060.1	CE10.hmm
Cordyceps0G005070.1	AA3.hmm
Cordyceps0G005090.1	GT22.hmm
Cordyceps0G005200.1	GH18.hmm
Cordyceps0G005210.1	CBM50.hmm
Cordyceps0G005230.1	CBM50.hmm
Cordyceps0G005230.1	CBM50.hmm
Cordyceps0G005230.1	CBM50.hmm
Cordyceps0G005290.1	AA2.hmm
Cordyceps0G005660.1	GT2.hmm
Cordyceps0G005740.1	AA9.hmm
Cordyceps0G005780.1	CBM50.hmm
Cordyceps0G005780.1	CBM50.hmm
Cordyceps0G005800.1	CBM50.hmm
Cordyceps0G005800.1	CBM18.hmm
Cordyceps0G005800.1	GH18.hmm
Cordyceps0G005910.1	CE10.hmm

## Sheet: S6-GH18 Seq
Supplementary Table S6. List of 27 ribonuclease sequences from Cordyceps javanica Bd01 genomes.
>Cordyceps0G061740.1
MASFRSVASVASMLAVLPAAMAGFGPGAGDNIAVYWGQNSYNQGSGPYAQQRLAYYCENTDIDIIPVAFMNGITPPITNFANAGDNCTAFPDNKNVLDCPQIEEDIKLCQSKYGKTIILSLGGATYSQGGWSSTSAAANAAQSVWDMFGPVQSGKTVDRPFRTAVVDGFDFDFESSASNLPAFGAKLRSLMDGAGGKKFYLTAAPQCVFPDAAVGAALDAVAFDFVMIQFYNNWCGVSNFQPGSSTQNAFNFDVWDKWAKGSKNPNVKLLLGIPAAAGAGGGYTNGAKLKAAINYSQQFSNFGGVMMWDMSQLYSNNGFLKEVVADMAGGPSPTTSAPPTTTPPTTTTPPGTSTPPSTTTPPPNGGLDQYDQCGGQGWTGPTVCKAPYKCVKQSEWWSS…
>Cordyceps0G079200.1
MTSCLHYYLYIFVFCIQSLSQISSSSNTMRCFSLLAGLGLTSLAAASPLAGRQAPGAQNVVYWGQNGGGTVEKGDLGDYCGNNSGMDVIVLSFLYQYGRGSDIPSGTIGQSCYVSTSGQGQNCEDLTAAIAKCQSAGVKIVLSLGGATSSYSLESRAQAEKIGQYLWDSYGNSGNATVQRPFGSNNVDGWDFDIEVNGGSSQYYQYLIAKLRGNFAKDASKKYFITGAPQCPIPEPNMGEIISNSQFDYIFVQFYNNNNYTVPCALPINGNAPFNYNNWTNFISTTPSKDAKIFIGVPASTIAANGNASGARYYATPEQLAAIVNDYKGDSHFGGIMMWSAGFSDSNVINGCTYAQQAKNILVSGGPCGSSGPPPPHTTTKTPPGSSPTSTPPGSSPTS…
>Cordyceps0G006260.1
MRSSPAFATLAALAASVSAAPYTRTDSGAQNVVYWGQNGGGVVENNDLAAYCDQSAGIDIIVLSFLYQYGNGNTIASGTIGQSCFIATSGEGQNCDSLAKAIDTCKSNGVKVIMSLGGAAGAYSLSSKEEAETIGQNLWEAYGNLAGGNGSVPRPFGQTFVNGWDFDIESNSGNQFYPDMIAKLRGNFASDPSNQYFITGAPQCPIPEPNMNEIITKAQFDYLWVQFYNNPGCSVDGTINFDDWKKNVANTPSSNAKIFIGVPASPLGATGTESGAKYYLEPAKLASLVQEHKADTSFGGVMMWAAGFSDANVNNGCTYAQEAKHILTSGSQC*
>Cordyceps0G051520.1
MMACPKSFHLPFGGSKNGEVGQTATTTSSATDLASPGGWIDPEQKEAAFIRPTEVQSNVTEEDAEKQAHVKKQWPLWIKVTIAGCVFAIITGLAVGLGVSLSAHKNSGASHGGDGKDGSESPGVGSGNGSGSGSGNSSHKSGQLAVYWGAKPNPIPLDTVCDDPSYDTVNLAFLSYFFGSGQYPRLTIASLNGSSEAQRLAGAVDLQDGTSLVPAIRKCQARGKRVLLSMGGAAGYADVRVADDAQGRQVADTIWNLFLGGGNKPEIRPFGDVVLDGVDFDNESGQSTGYEAMAAQFRTHFASDPSRRYYMTAAPQCPPTADQGELRLFQHLDAVLVQFYNNNVCNVGASGFEASVRHWSAVIGGNTTLLVGALASDADKDEGYVDAGRFAEVMARVKA…
>Cordyceps0G081320.1
MFLRTLLATAVSFGALVSTAPARVSSRSGGGSGGGGGRLTVYWGAEDSSTTLDDVCGDSSYDIVNLAFLSYFFKDGGYPQLSISTLDGPSPAQRAAGATSLQDGAPLVPAIQKCQQSGKRVILSMGGAQGYADVTLQNDQQGEQIAQTIWDLFLGGTNHADLRPFGSVKLDGIDLDNESANPTGYVAMTKKFRSLMNSDPSKQYVLTAAPQCPFPDASEPLDVVRLLDYVWVQFYNNGDCNIAQPGFDDAVTTWSQGIGNATLFIGALASGADGDQGYVDAATFASALEGVKGLGLPNYGGAMLWEAQLAVNNGNYQKQIRGSL*
>Cordyceps0G055830.1
MLFSTSTLAALAAFTSLGAAAPSSDLLTRTGGGKLTIYWGAQDDNLSLMEVCNDPTYDIVNLAFLAYFNRAGGWPGLEMSGLSGPSAAQRKAGATGLKDGTPLVPAIKKCQANGKPVILSMGGATDYSNVRLSSDAEGEKIADQIWNLFLGGTEHKELRPFGDVKLDGVDLDNETNDSTGYLAMTKRFRANMAKDGSKKYLMTAAPQCPFPDKSQPLSVCQLMDYVWVQFYNNGNCNIAQPGFNAAVKNWSKGIGSAKLFIGGLASGSDGDQGYVDANTFIKAVKGVQAMNLPNYGGAMLWEAQLSRDNGNYAKKIRSSL*
>Cordyceps0G001980.1
MVSKFLTALAVAGVASAAGTNIAKFNAYWGQSGPATEKLRDRCDEGADYISLSFVTSSPENNPSGWPGIGFAAHCWATAYDNNGVPSQLLNHCGTIQEDLQYCRDKGIKMLLSIGGVWDKQKSDYRVTTEKNGREFADFLWGAFGPYDASWKGPRPFDGPTGHSAVDGFDFDLELGSFDNKPWIAMADQFRSLSNDVIITGAPQCPTSPAWFHMKEMIQKVQFDALFVQFYNNIGCDLIIGNDPGNPNDDFNYNEWESIIASSDKSRNAKLFVGIPASPDPQSATDGYVSPKNLEHIICKIAKRPSFGGISIWDMWSGKTNIIDGKSFNEHVKDILTKCGGQTTTTTSTSTATTTTSTTTTTSTTSITTTTTTTSSSSSTSSAVTTSQSSSVSVPIGTG…
>Cordyceps0G019620.1
MLWKCGAQWWLMYLQILLAMAAASGSPRCIMYLTGQHNVIPENKELRDDISHVILAFMRSETFNIDSPSDFPLFTSVKEVRQSFPATTKVLVAIGGWGDSAGFEEAAQDGASRSRWAKNVKRMVESTGADGVDIDWEYPGGNRDDYKTVPNAQREWEIDAYPLLLQAIRKTLGRDKILSIAVPGLERDLMAFTDATVPKIAESVDFVNIMTYDLINRRDTAVQHHSGIADSRASVQRYLNRGLPRSKANFGLGYYVKWVMTEECRKGEVLGCPTQLLEDPETGEDLGRTAAFSWHDTVPSEVAESFARALSDGEYFEDGSYGYWDERERRWWTFDTVGVIEQKMKELVGSMRLGGVFAWGLGEDAPGFTRLAATVHGVRALQDLSGGGKDEL*
>Cordyceps0G077050.1
MKALSLALLALAATKAHAATKRYIMYFDQWHKTNLPPKDVTAGVNYVIVAFAEAKGFNTADGTNYKPFMPTEEVRALFDEGTKVCMAIGGWGDTDGFGVAAASEDSRKRFAENVNKTASSLGYDCVDVDWEYPGGNGEDYKKKPNSGKVSEIETYPLLLKEIKTAIGDKELSIAVPGKEVDMIAYTAEKIPEISASVDFVNVMTYDLMNRRDNVTNHHTSVQGSLATIERYLARGMPAEKMTLGFAFYAKWFATKSCAQCDQRPTGCPTAVLEDDQGKDTERSAAVTFEKENFEKFNKAVNGSKADDEQGGQWYWDATEKKYWTFDTPKFIDRKLNEIVRAKNLGGVMAWSLAQDSYDWSRFKALQNGMKSM*
>Cordyceps0G053220.1
MLSLLKKSIAAVVALQAIAAFATPITNDVGVEKRDGGYANAVYFTNWGIYGRGFQPADLQASQITHVLYSFMNIRSDGTIFSGDTYADYEKHYPGDSWNDVGNNAYGCVKQLYLLKQKNRNMKVMLSIGGWTWSTNFPAAASSDTTRKTFAQSAVSFMKDWGFDGIDIDWEYPADATQAQNMVLLLQAVRAELDSYASQYAKGHHFLLSIAAPAGPDNYNKLKLAELGKVLDYINLMTYDFAGSWSNFTGHNANLYANPANPNATPFNADDAVQAYIKGGVPANKIVLGMPIYGRSFQQTEGIGKPYNGIGSGSWENGVWDYKALPKPGATVKCDDTAKGCYSYDASTKELISFDTPAMISTKVSWLKSKGLGGSMFWEASADKKGSDSLIGISQQGLG…
>Cordyceps0G054290.1
MGPWWQLSWSFIHLSMLISPSLGAVITARHGDIDALPELPGACRAVVSPFDYSAKNRRNDDLPVCSASSHLDARDSDETVRTSLSTEVSLIGQTELSSLFGRQVVGGDDYTCGPDRPCKNKACCPKKTGQCNYGEEACGTSGISPNEVCWSNCDAKAECGKNAKVPGQKCLLNVCCGKWGFCGMTKDFCDKEDHGATGGCQSNCNQPGPKNKASDQLNRVIGYYEAWRHDSKCQDMGLDDIPVNSLTHLYFSFAFITPNEFNIIGMDGLPDKLFTDFTSLKKKNPGLKMIIAVGGWTHNDPGPLQKVFSNMVSTKENRSRFIKNLLSFLRKNAFDGVDFDWEYPGADDRGGVPEDGENFTKFLKELDDENKKQPNKYIVSFTAPTSFWYLRHFDLKAID…
>Cordyceps0G061300.1
MVSLRAAIGFLAQLSVASAASRHHALHRRHSASPANNSIVDRYSPNSQGFQANPLGRAGPNIANDPFTTPLVDNCPKSCQEAGPDPALWTHIHDPALLAQCEHDLLFDMNVHASVADRATIRVCSLRGSVVSSKTKRARSERRRRNENVQQYGAILNETDSSKPAESCGASKFVVPVKLTAGPSLLRSGDDAAAASSHIAVYMIENPSCGVRIMFSKSGSAYVGMYIGADILTDDAGHLFDEYSAQFKSGIQSMQSCNTAQQYSRTTGVIAVDGVHKLDTARKTVQVWARGGCLDHAGAVLVEETVPLTFLASSAPDNGTAILVTASANETLALRRRGECRAIRVEKDDGCASLASKCNIRGAHFVKFNPIPNLCSTLQEKQMVCCSEGTLPETTLQPQ…
>Cordyceps0G005800.1
MVVITGVVSLLLQFAVVSASRGHRSLHKTLLKEAGNGPLNSKSDANSSLHADPLRAAHFDVRNDPLTTPLVDNCPKPCHEAGPDPSSWTHIHDHNILAQCDHELLFDMNLHAPLHGSFTIRVCSLLGSVQSPSNKQKRLNEAQDIEATQFGQVTQTKNSSIPVERCGASQYVVPVILTAGPSLLAAGGDAAAAASKIATYMIENPKCGAQILFSKSESAYVGMYIGADIVTDDVGHLFDQYSAHFKNGIQSLQTCNTAQQFARTAGVIAVDGVNSLDVVRRAVQNWAQGGCLDHTDAPRLGESVPLTFLASSAPENGTMPSTDTTSLVQRRSECRAIQVVKGDGCASLASKCNIRGAHFIKFNPKENLCATLQPKQWVCCSQGAPPEPGPQPQPDGTCT…
>Cordyceps0G022620.1
MAPEEIPVGSYTHLNFAFAFVDPGSFKVAPMSQSDTELYPRFTGLKDYNPGLQTWISIGGWSMNDANQPTASTFSDLAGSSSAQSAFFESLLSFLETYGFDGVDIDWEYPVAKERSGRPSDFANYVSFLKDLRSALGGSGHNYGLTLTLPSSYWYMQHFDIQQLEKTVDWFNVMTYDLHGTWDSTDRFIGPVVNAHTNLTEIDLTMDLFWRNNIKPSKIVMGLGFYGRSFTLTDPSCTAPGCPFSGGGKPGKCSNSAGTLMYSEIKEILDGGATPTLDKAAAVKQLVWDTDQWVSYDDDETFRMKMDYANGKCLGGTMVWAVSTDSSIGTAAGAYQQNNGLSKKSLFGGGGSLKQSNTPSTCIWGECGKACPAGLAPAQRADGKNRGNVGIYTGCELTD…
>Cordyceps0G026500.1
MAPSWLNVALGATSVLLSIDALVAASSPNRLSAPIGYRGSDSCPRSCTDSGTNSLEWDAFRSMDELDQCQSPMLFDFALADRVDDAAHHHRIFACTTSSENWNTVSTAQLLASRPADEVDAEFEVGRGDEDGGIAPEAAVASLTGFLGQYIRQELVHNGTNMIYGSFGGAAAGMYVGSSLNGGAVSATALQHLENSIKHANSSQGTLGVQMCGPNYDSSHIFGFIATTNGTFGAIQDAMSSWYGGDCVKFGTSDKVKGKAQFSSPLLYSIQAGNSTNTTSHHFSRRGECRTVQVQQGTGCPELAKMCGISGADFTKYNPGKTFCNDLMPGQHVCCSAGTLPDYKPKPNKDGSCATATVKKGLDCASIAAANGLTKKDIESFNEKKTWGWNGCDGGRLWA…
>Cordyceps0G049700.1
MLVVKPSTGLALYLWLFGQAALGETAVKPSFDPFAASSRCPISCNEDLTQWMLYPSVYDLDTCNSTILFRFNVYNNISDVPVQACVPASAPAAAASSSTSRLLLRIRQLLPFSNRRAASNAETKSKNVQLFKWTSENVKPSIDDMNKAASILSEQLRFQSSVQSDAVLLAKQGSIIIGGFAGSELDKASVSDIAAKFAKWNSQHDDAKQTAAEICDKNSFSSQVLGLAMDTEGNLANVKEKLQNWAQAKCVGSKGAAQETLKDVSVSVVPTQPTVQDIGNSNSKSDKTISAMAGGSCKTINANAGDGCWSLASRCGISQDDFEKYNANDMCKNNNIIVGQHVCCSSGGLPDFSPQPNSDGSCKTHTIKEGDLCATLASQNDITVDQINERNKKVWGWTG…
>Cordyceps0G029850.1
MAPSLRGAALGALGFLSAGSVSAQSPKRIGASPGFRGMSDACPEQCINTGADPANWSVYHNMDQLAACKQPLFYSFALHDPVDDSNSHHRIYACSVYGDDWVDVSGAQAAAVSDAEDHQVEYEVGWWTNSTGSDAGISGLAKEMREYVAKGHAPGNETTMLFGKIGGVTAGLYMGRALDKQHVASTALSALRDEIHSFDGSRGDLAMQLCDKDYDADHIFGFMAVSNGTFDAAQSAFKAWYDGKCLEFPTSHNLTGKAQFTSVLLSSVKGSSSNSTSFNGTSPSTAKRWADLAARGQCRTIQVEQNDSCGKLAQKCGISGADFTKYNSAEGFCANLRPKQHVCCSAGDMPDFRPKPNGDGSCATVTVTMGENCDSIAAANSLKKEDLDDFNKNTWAWTG…
>Cordyceps0G062810.1
MRELSDSQRIFRVTSNRILQIYQSPKAMTQPKLLTERALGSRSWQKTPLSLDTCSRALGDTTFWYLYGGLDALKRACNITMLLDFALFNPVDGPDAQVAIHACAASLNPSKSPTPLLEQRSAAPRCWREGVPRGRVTTTLQLSSSGSSSVANLTDITASLDLLKEFYSSHDPGCNETLKFASSGNAVVGVYAGSGLAGQGVLTTALDKLRAKLSKGETAAEQTVVQLCGNSTARYTFGIYIGVDGEFGRVQRALQSWKNATCVNTEAASVRWEPVTFTSPLAVSDSFGANSTTISHGNSSGTNGLPGSPATLTRRGDRDGCSPILVEAGDGLETLARECGLSINELAQYNAEATHLGKYVPGQRLCCRAASGATSANERRALSPDSDGYCHSYLVKMGD…
>Cordyceps0G005200.1
MKSKVRIAYYNAEGAKRKCDAVQPENIPAGVLTHINVAFEGINSDLEITDTIGETVARVSRLKKIYAGLRVNIAIGGWVFNDPPTEHRFSDMVATYPAQQKFIKSLIKYMQKYALDGVDIDWEYPVADDRGGNPDDMPNFVLFMSQLREMFDSVDPGWQITLTLPSSYWYMRGFDIKRLEKYVDWFNMMTYDIHGVWDEGIRFTGPYLKGHTNISEIEDGLDLLWRNKIDYNKVVMGYGFYGRGFHIKDPNCHTPPNCEFDGPSLPGSCTDTAGILSYSEIQSRKNELGTTVTYDKDSTVKYMIYGSNQWISFDDAESFKDKKKYQSSRCLKGMMIWSVDLDNSNFDAMAGLFGDENMSKAHGDAGLTDKEKGELVKQLAPYTGQNCYVSSKCASSARD…
>Cordyceps0G081330.1
MRFISYLSAVLAFTTTGVVGKNIVGYYPSWKKQYADSVDLSQYTQINFAFAIPAQDGSFSFEGEWFLQSVVNTLHSKGVKAVMSIGGWTGSNYFSPILKSSTTSANFIRNIISYIKRNNLDGVDLDWEYPGRLGDNCNAFDPQNDAKNYLVFLQALRKQMDAAFGPRGKLLTLALRVEPFDGPDGPIADVSEYAKVVDFGSLMQFDINGGWNNVTGPMTPFNFEPGKGLQVSFVSAIDAWTKAGWPAGQLNAGYAFYGRSTTALQDMTKDPNNQYQPQSSVVPLGDNEDAPWYDACAGATANSGTWQWKHLIDQRVLSSPTTAASPWVRQWDNVSQTPWVFNPQTKAFISYDDPKSLKIKVDYAASKGLAGAMVWSLNMDPSSTLLSVLRSG*
>Cordyceps0G033590.1
MAPRSFTQVARLLAIAATQLSFAHSLVNNNTHSLAQNNTHLIETHAQNSVSKTSVSRLGLQGLDAAAADKPGQDDHTCGPDRPCKNEACCGKSSWCGYSPDFCGTGCQPNCNAKAECGQYASPQGKSCPLNVSCSEFGFRGNTTEFCATGCQSNCNQPKPPGGSGNDVRTRVIGYWESWNTQHPCGRMGLNEIPVELLTDLNVAFGYISEDFRITNMDGLSDDLYRNMGNVKARNPALKTSIALGGWTSNDPGPWQNRFSQVVATENSRATFIENLLGFLSGYGYDGVDWEYPGADDRGGTDADPVKYVVLLKELRAAISASGHDYIVTFTAPSSYWYLRHFRAKQMEVYVDWINLMSYVPHGVWDGNNPFGNHILRSSRPANNLRIWS*
>Cordyceps0G061550.1
MAPFLQTSLALLPLLASSMVGASPLAPRADTCATKGRPAGKVLQGYWENWDGAKNGVHPPFGWTPIQNPDIRKHGYNVINAAFPVILPDGTALWEDGMDANVKVATPAEMCQAKAAGATILMSIGGATAAIDLSQSSVADKFIATIVPILKKYNFDGIDIDIEAGLTGSGSINTLSTSQTNLIRIIDGVLAQMPSNFGLTMAPETAYVTGGSVTYGSIWGSYLPIIKKYLDNGRLWWLNMQYYNGAMYGCSGDSYEAGTVQGFTAQTDCLNKGLVVQGVTIKIPYDKQVPGLPAQPGAGGGYMSPGLVSQAVSRYNGALKGLMTWSINWDGSKGWTFGDNARSSLGTS*>Cordyceps0G027540.1MDSAAAAAAASLPSTSPQGMFSSAQLGQIM…
>Cordyceps0G070700.1
MKISVLSFVAAGAASVMAGSASVCPSDNTHATGAALQKIIEYKKGDHQLMAGYFRSWRDSAGSTENKVSMLDLPDCLDIAFVFPDGSEPDAFWAAVRDTYAPALHARGTKLVRSVGISRLIDPKWDNTPAGWQGLADELLKLADDYGLDGLDIDVEQNLNANQLKQATGVFNALSKKLGPKSGTDRLLIFDTNKEGTDALWRNVYPTVSYVLIQSYGRRIDGLQSTYNSFSRYISSKQYLIGFSFYEENGANWGDTTNPITSSRAWNYAKWQPSGATKGGIFSYAIDRDGVAIGDDRIQPTDFTWTRKLISAMNP*>Cordyceps0G015440.1MSPLAPRPTPLPRLITYYQTLHDEAGRSISILPLITQPDIAVTHVILAALHINEDPDALTLND…
